# Supplementary material for: Antiviral responses induced by Tdap-IPV vaccination are associated with persistent humoral immunity to Bordetella pertussis
Source: Nat Commun. 2024 Mar 8;15:2133. doi: 10.1038/s41467-024-46560-w (PMC10923912; doi:10.1038/s41467-024-46560-w)
Supplement: Supplementary file 3 — Source Data [file 41467_2024_46560_MOESM3_ESM.xlsx]

## Sheet: Index
Data	Note	Description
Figure 1C	Also contains data for: Figure S2, Figure S3C, Figure S6	Antibody response (log10-fold change of IgG concentrations over baseline) for different vaccine antigen measures (PT, Prn, FHA, TT, DT, Polio.I, Polio.II, and Polio.III). Participant characteristics (age, sex, priming background, cohort) are also included.
Figure S1	Also contains data for: Figure S3A, Figure S6	Raw antibody values for PT, Prn, FHA, TT, DT, Polio.I, Polio.II, and Polio.III antigens. Participant characteristics (age in years, sex, priming background, cohort) are also included.
Figure S2		P.values are reported for each comparison
Figure S3A		P.values are reported for each comparison
Figure S3B		B-cell elispot values (per 10^6 PBMCs) at baseline for each participant
Figure 2A		Principal component scores of RNAseq blood samples of the UK and NL cohorts
Figure 2B		Normalised enrichments scores resulting from gene set enrichment analysis (comparison D1 vs D0)
Figure S4A-E		Differential gene expression results
Figure S5		Normalised enrichments scores resulting from gene set enrichment analysis (continued from Figure 2B)
Figure 3		Normalised enrichments scores resulting from gene set enrichment analysis (BTMs associated with increases in adjusted antibody responses, both NL and UK cohorts pooled, tdap antigens)
Figure S7		Normalised enrichments scores resulting from gene set enrichment analysis (BTMs associated with increases in adjusted antibody responses, results separated per cohort, Tdap antigens)
Figure S8		Normalised enrichments scores resulting from gene set enrichment analysis (BTMs associated with increases in adjusted antibody responses, NL cohort, poliovirus antigens)
Figure S9A-C		Top BTMs and genes correlating with adjusted one-year antibody responses.
Figure 4A		phenotypic marker values for each MoDC subpopulation
Figure 4CDE	Results of statistical tests are presented in Supplementary table 4	MoDC subpopulation abundances and cytokine MFIs per donor
Figure S10C		median arcsinh marker expression values for major immune cell populations
Figure S10D		The total number of circulating leukocytes in blood as measured by sysmex (WBC x10^6)
Figure S10E		The total number of circulating leukocytes in blood as measured by sysmex (WBC x10^6); the total events measured in a blood sample (total); the number of events corresponding to an immune cell population (value), and the frequency of the immune cell population (freq) with the counts (x10^) per ml blood
Figure S11B		The frequency and abundance of MoDC subpopulations
Figure S11C		median arcsinh marker expression values for MoDC subpopulations
Figure S12B-C		B: The frequency of IL6+, IFNa+ and IL6+IFNa+ cells per blood sample; C: pearson correlations of adjLFC antibody responses with changes in cytokine expression/abundance of MoDC subpopulations
Figure 5B		proteomics and RNA markers for each MoDC subpopulation
Figure 5C		MoDC scRNAseq Differential gene expression results
Figure 5D		selected gene ontology enrichment results
Figure 5E		pearson Correlations of whole blood BTM gene expression (y-axis) with gene expression of each APC subpopulation (x-axis)
Figure 5F-G		correlations between gene expression in whole blood vs classical monocytes or classical DC2 for the M75 or M150 signature BTM. Genes in each module are labelled with Pearson’s correlation coefficient and p.value.
Figure S13D-E		Multi-omic factor analysis results and the number of cells per blood sample, per modc subpopulation
Figure 6B	also contains data for Figure S15	In vitro PBMC stimulation results
Figure 6C		In vitro PBMC stimulation results incl. Bafilomycin treatment
Figure S15		P.values are reported for each comparison
Figure 7B		Gene set enrichment analysis (GSEA) was performed on a list of genes ranked by the difference in log2-fold change (D1 / D0) between Tdap-IPV (combined NL and UK cohorts) and Tdap vaccination. Significant BTMs are shown
Figure 7C		Genes of selected BTMs from Figure 7B are shown with the log2-fold expression (D1/D0) of Tdap-IPV (combined NL and UK cohorts) and Tdap vaccines
Figure 7D		Normalised enrichments scores resulting from gene set enrichment analysis (BTMs associated with increases in PT adjusted antibody response)
Figure S16		Normalised enrichments scores resulting from gene set enrichment analysis (comparison D1 vs D0)
Figure S17A-B	also contains data for Figure S17C	Antibody values and log2-fold change values for aP antigens in Tdap cohort

## Sheet: Figure 1C
Subject	Measure	Sex	Age	Background	cohort	LFC.D28	LFC.Y1
DK037	PT	F	13	aP	UK	0.639657	0.288738
DK037	FHA	F	13	aP	UK	0.69034	0.26235
DK037	Prn	F	13	aP	UK	1.0263	1.02027
DK037	Dt	F	13	aP	UK	1.4557	1.00061
DK037	TT	F	13	aP	UK	1.65207	1.21253
DK038	PT	M	13	aP	UK	0.896897	0.594498
DK038	FHA	M	13	aP	UK	0.928359	0.629371
DK038	Prn	M	13	aP	UK	1.56139	0.82813
DK038	Dt	M	13	aP	UK	2.28702	1.70568
DK038	TT	M	13	aP	UK	0.869525	0.383217
DK039	PT	M	12	aP	UK	0.779647	0.395757
DK039	FHA	M	12	aP	UK	0.674686	0.0641931
DK039	Prn	M	12	aP	UK	1.14057	0.672372
DK039	Dt	M	12	aP	UK	2.12564	1.61119
DK039	TT	M	12	aP	UK	1.53421	1.04211
DK040	PT	F	12	no data	UK	1.37866	0.678447
DK040	FHA	F	12	no data	UK	1.87513	1.16687
DK040	Prn	F	12	no data	UK	0.955365	0.355236
DK040	Dt	F	12	no data	UK	2.13751	1.42075
DK040	TT	F	12	no data	UK	1.63484	1.14933
DK041	PT	M	11	aP	UK	0.749162	0.39929
DK041	FHA	M	11	aP	UK	0.958963	0.677148
DK041	Prn	M	11	aP	UK	0.442478	0.228519
DK041	Dt	M	11	aP	UK	1.32892	0.902737
DK041	TT	M	11	aP	UK	1.093	0.583214
DK042	PT	F	13	no data	UK	0.944346	0.377957
DK042	FHA	F	13	no data	UK	0.90691	0.613075
DK042	Prn	F	13	no data	UK	0.998453	0.852733
DK042	Dt	F	13	no data	UK	0.961002	0.489127
DK042	TT	F	13	no data	UK	0.688752	0.102765
DK043	PT	F	11	aP	UK	0.508488	0.316526
DK043	FHA	F	11	aP	UK	0.977881	0.685254
DK043	Prn	F	11	aP	UK	0.978842	0.419721
DK043	Dt	F	11	aP	UK	1.47323	0.918467
DK043	TT	F	11	aP	UK	1.60611	1.13814
DK044	PT	M	13	aP	UK	0.904505	0.560814
DK044	FHA	M	13	aP	UK	0.832543	0.629568
DK044	Prn	M	13	aP	UK	1.18024	0.898519
DK044	Dt	M	13	aP	UK	1.57381	1.33312
DK044	TT	M	13	aP	UK	1.07436	0.91938
DK046	PT	F	13	no data	UK	1.43907	0.817586
DK046	FHA	F	13	no data	UK	1.90291	1.322
DK046	Prn	F	13	no data	UK	1.23054	0.771483
DK046	Dt	F	13	no data	UK	1.57548	0.990691
DK046	TT	F	13	no data	UK	1.37477	0.93977
DK047	PT	M	13	aP	UK	0.805247	0.341504
DK047	FHA	M	13	aP	UK	0.446305	0.271267
DK047	Prn	M	13	aP	UK	1.06411	0.900741
DK047	Dt	M	13	aP	UK	1.78533	1.08383
DK047	TT	M	13	aP	UK	1.88876	1.41223
DK048	PT	M	12	aP	UK	1.0602	0.535501
DK048	FHA	M	12	aP	UK	1.34366	0.94696
DK048	Prn	M	12	aP	UK	1.70689	1.3491
DK048	Dt	M	12	aP	UK	2.06432	1.55649
DK048	TT	M	12	aP	UK	1.77175	1.28333
DK146	PT	F	11	no data	UK	0.944812	0.369351
DK146	FHA	F	11	no data	UK	0.991735	0.587745
DK146	Prn	F	11	no data	UK	1.16888	0.800214
DK146	Dt	F	11	no data	UK	1.76382	1.34263
DK146	TT	F	11	no data	UK	1.18134	0.739233
BK037	PT	M	14.4367	wP	NL	1.80099	1.09884
BK037	FHA	M	14.4367	wP	NL	1.04193	0.860753
BK037	Prn	M	14.4367	wP	NL	1.44901	0.748753
BK037	Dt	M	14.4367	wP	NL	0.907231	0.474126
BK037	TT	M	14.4367	wP	NL	0.79157	0.59069
BK037	Polio.I	M	14.4367	wP	NL	1.09689	NA
BK037	Polio.II	M	14.4367	wP	NL	1.36523	NA
BK037	Polio.III	M	14.4367	wP	NL	0.561456	NA
BK038	PT	M	12.5886	aP	NL	0.979077	0.402729
BK038	FHA	M	12.5886	aP	NL	0.679602	0.300797
BK038	Prn	M	12.5886	aP	NL	1.04447	0.652938
BK038	Dt	M	12.5886	aP	NL	0.909073	0.342116
BK038	TT	M	12.5886	aP	NL	0.130385	-0.0997591
BK038	Polio.I	M	12.5886	aP	NL	0.0805421	NA
BK038	Polio.II	M	12.5886	aP	NL	0.213681	NA
BK038	Polio.III	M	12.5886	aP	NL	0.263241	NA
BK039	PT	M	15.4004	wP	NL	0.274119	0.0642
BK039	FHA	M	15.4004	wP	NL	0.233614	0.0199272
BK039	Prn	M	15.4004	wP	NL	2.10171	1.97227
BK039	Dt	M	15.4004	wP	NL	1.15246	0.534939
BK039	TT	M	15.4004	wP	NL	0.66313	0.158768
BK039	Polio.I	M	15.4004	wP	NL	0.79809	NA
BK039	Polio.II	M	15.4004	wP	NL	1.86321	NA
BK039	Polio.III	M	15.4004	wP	NL	2.19464	NA
BK040	PT	M	14.0205	wP	NL	1.2827	0.485413
BK040	FHA	M	14.0205	wP	NL	2.18144	1.12251
BK040	Prn	M	14.0205	wP	NL	1.27178	0.187151
BK040	Dt	M	14.0205	wP	NL	0.846013	0.180395
BK040	TT	M	14.0205	wP	NL	0.766936	0.117597
BK040	Polio.I	M	14.0205	wP	NL	0.590272	NA
BK040	Polio.II	M	14.0205	wP	NL	0.548709	NA
BK040	Polio.III	M	14.0205	wP	NL	0.40352	NA
BK041	PT	M	12.1834	aP	NL	0.974819	0.45256
BK041	FHA	M	12.1834	aP	NL	1.50612	1.02277
BK041	Prn	M	12.1834	aP	NL	1.85929	1.33411
BK041	Dt	M	12.1834	aP	NL	0.955209	0.321397
BK041	TT	M	12.1834	aP	NL	0.6632	0.643327
BK041	Polio.I	M	12.1834	aP	NL	0.255196	NA
BK041	Polio.II	M	12.1834	aP	NL	0.220053	NA
BK041	Polio.III	M	12.1834	aP	NL	0.969826	NA
BK042	PT	F	14.5407	wP	NL	0.385398	0.261589
BK042	FHA	F	14.5407	wP	NL	0.66472	0.503404
BK042	Prn	F	14.5407	wP	NL	1.27031	1.25242
BK042	Dt	F	14.5407	wP	NL	0.88141	0.615387
BK042	TT	F	14.5407	wP	NL	0.197731	0.238525
BK042	Polio.I	F	14.5407	wP	NL	0.111647	NA
BK042	Polio.II	F	14.5407	wP	NL	0.111473	NA
BK042	Polio.III	F	14.5407	wP	NL	0.251056	NA
BK043	PT	M	14.3573	wP	NL	0.623494	0.215849
BK043	FHA	M	14.3573	wP	NL	1.54127	1.08798
BK043	Prn	M	14.3573	wP	NL	1.46974	0.78234
BK043	Dt	M	14.3573	wP	NL	1.23342	0.750283
BK043	TT	M	14.3573	wP	NL	0.623342	0.295984
BK043	Polio.I	M	14.3573	wP	NL	0.967685	NA
BK043	Polio.II	M	14.3573	wP	NL	1.03202	NA
BK043	Polio.III	M	14.3573	wP	NL	0.98327	NA
BK044	PT	F	13.9493	wP	NL	0.425554	0.112296
BK044	FHA	F	13.9493	wP	NL	0.553097	0.330475
BK044	Prn	F	13.9493	wP	NL	1.00974	0.674248
BK044	Dt	F	13.9493	wP	NL	0.294997	0.124089
BK044	TT	F	13.9493	wP	NL	0.443879	0.146432
BK044	Polio.I	F	13.9493	wP	NL	0.395299	NA
BK044	Polio.II	F	13.9493	wP	NL	1.40579	NA
BK044	Polio.III	F	13.9493	wP	NL	2.85773	NA
BK045	PT	M	12.8104	aP	NL	0.822545	0.579794
BK045	FHA	M	12.8104	aP	NL	0.62394	0.499189
BK045	Prn	M	12.8104	aP	NL	1.50791	1.34521
BK045	Dt	M	12.8104	aP	NL	0.192751	0.0663084
BK045	TT	M	12.8104	aP	NL	0.122161	0.499983
BK045	Polio.I	M	12.8104	aP	NL	0.338903	NA
BK045	Polio.II	M	12.8104	aP	NL	0.49345	NA
BK045	Polio.III	M	12.8104	aP	NL	0.330511	NA
BK047	PT	F	11.8412	aP	NL	2.40869	1.71167
BK047	FHA	F	11.8412	aP	NL	1.26903	0.935092
BK047	Prn	F	11.8412	aP	NL	2.53268	2.44385
BK047	Dt	F	11.8412	aP	NL	0.589073	0.299766
BK047	TT	F	11.8412	aP	NL	0.44236	0.176415
BK047	Polio.I	F	11.8412	aP	NL	0.0345336	NA
BK047	Polio.II	F	11.8412	aP	NL	0.0024029	NA
BK047	Polio.III	F	11.8412	aP	NL	-0.0604551	NA
BK048	PT	F	12.3778	aP	NL	0.826162	0.800724
BK048	FHA	F	12.3778	aP	NL	0.503666	0.331242
BK048	Prn	F	12.3778	aP	NL	1.02852	0.682992
BK048	Dt	F	12.3778	aP	NL	0.577703	0.309943
BK048	TT	F	12.3778	aP	NL	0.286199	0.129326
BK048	Polio.I	F	12.3778	aP	NL	0.327194	NA
BK048	Polio.II	F	12.3778	aP	NL	0.764111	NA
BK048	Polio.III	F	12.3778	aP	NL	0.4923	NA
BK141	PT	F	15.2854	wP	NL	1.53768	1.07842
BK141	FHA	F	15.2854	wP	NL	2.12784	1.35604
BK141	Prn	F	15.2854	wP	NL	2.49271	1.67109
BK141	Dt	F	15.2854	wP	NL	1.17162	0.829708
BK141	TT	F	15.2854	wP	NL	1.30436	0.804964
BK141	Polio.I	F	15.2854	wP	NL	0.921022	NA
BK141	Polio.II	F	15.2854	wP	NL	0.785412	NA
BK141	Polio.III	F	15.2854	wP	NL	2.21215	NA
BK142	PT	F	12.7118	aP	NL	1.33099	0.338739
BK142	FHA	F	12.7118	aP	NL	0.602217	0.103807
BK142	Prn	F	12.7118	aP	NL	1.52785	0.746154
BK142	Dt	F	12.7118	aP	NL	0.972613	0.233254
BK142	TT	F	12.7118	aP	NL	0.264759	-0.183117
BK143	PT	M	12.345	aP	NL	1.17576	0.348837
BK143	FHA	M	12.345	aP	NL	0.930093	0.200605
BK143	Prn	M	12.345	aP	NL	1.34124	0.573155
BK143	Dt	M	12.345	aP	NL	0.699426	-0.0309019
BK143	TT	M	12.345	aP	NL	0.345611	-0.150846

## Sheet: Figure S1
Subject	Measure	Sex	Age	Background	cohort	D0	D28	Y1		group1	group2	p	stars	cohort	Measure
DK037	PT	F	13	aP	UK	1.60285	2.24251	1.89159		D0	D28	0.00012207	***	NL	PT
DK037	FHA	F	13	aP	UK	1.68941	2.37975	1.95176		D0	Y1	0.00012207	***	NL	PT
DK037	Prn	F	13	aP	UK	1.08804	2.11434	2.10831		D28	Y1	0.00012207	***	NL	PT
DK037	Dt	F	13	aP	UK	-1.766	-0.310304	-0.76539		D0	D28	0.00012207	***	NL	FHA
DK037	TT	F	13	aP	UK	-1.02659	0.625481	0.185939		D0	Y1	0.00012207	***	NL	FHA
DK038	PT	M	13	aP	UK	0.884028	1.78092	1.47853		D28	Y1	0.00012207	***	NL	FHA
DK038	FHA	M	13	aP	UK	1.29434	2.2227	1.92372		D0	D28	0.00012207	***	NL	Prn
DK038	Prn	M	13	aP	UK	1.25481	2.8162	2.08294		D0	Y1	0.00012207	***	NL	Prn
DK038	Dt	M	13	aP	UK	-1.26899	1.01803	0.436695		D28	Y1	0.00012207	***	NL	Prn
DK038	TT	M	13	aP	UK	-0.540554	0.328971	-0.157337		D0	D28	0.00012207	***	NL	Dt
DK039	PT	M	12	aP	UK	1.13631	1.91596	1.53207		D0	Y1	0.000244141	***	NL	Dt
DK039	FHA	M	12	aP	UK	1.56426	2.23894	1.62845		D28	Y1	0.00012207	***	NL	Dt
DK039	Prn	M	12	aP	UK	1.46189	2.60246	2.13426		D0	D28	0.00012207	***	NL	TT
DK039	Dt	M	12	aP	UK	-1.91039	0.215246	-0.299204		D0	Y1	0.0134277	*	NL	TT
DK039	TT	M	12	aP	UK	-0.299964	1.23424	0.742147		D28	Y1	0.00671387	**	NL	TT
DK040	PT	F	12	no data	UK	1.34329	2.72195	2.02174		D0	D28	0.000488281	***	NL	Polio.I
DK040	FHA	F	12	no data	UK	1.24635	3.12148	2.41322		D0	D28	0.000488281	***	NL	Polio.II
DK040	Prn	F	12	no data	UK	1.26114	2.21651	1.61638		D0	D28	0.000976563	***	NL	Polio.III
DK040	Dt	F	12	no data	UK	-1.44476	0.692744	-0.024011		D0	D28	0.000488281	***	UK	PT
DK040	TT	F	12	no data	UK	-0.49635	1.13849	0.652977		D0	Y1	0.000488281	***	UK	PT
DK041	PT	M	11	aP	UK	0.663346	1.41251	1.06264		D28	Y1	0.000488281	***	UK	PT
DK041	FHA	M	11	aP	UK	1.04152	2.00048	1.71867		D0	D28	0.000488281	***	UK	FHA
DK041	Prn	M	11	aP	UK	0.86259	1.30507	1.09111		D0	Y1	0.000488281	***	UK	FHA
DK041	Dt	M	11	aP	UK	-1.13925	0.189663	-0.236517		D28	Y1	0.000488281	***	UK	FHA
DK041	TT	M	11	aP	UK	-0.625762	0.467243	-0.0425479		D0	D28	0.000488281	***	UK	Prn
DK042	PT	F	13	no data	UK	1.40537	2.34972	1.78333		D0	Y1	0.000488281	***	UK	Prn
DK042	FHA	F	13	no data	UK	1.96102	2.86793	2.57409		D28	Y1	0.000488281	***	UK	Prn
DK042	Prn	F	13	no data	UK	2.0097	3.00815	2.86243		D0	D28	0.000488281	***	UK	Dt
DK042	Dt	F	13	no data	UK	-1.01202	-0.0510224	-0.522898		D0	Y1	0.000488281	***	UK	Dt
DK042	TT	F	13	no data	UK	-0.385675	0.303077	-0.28291		D28	Y1	0.000488281	***	UK	Dt
DK043	PT	F	11	aP	UK	1.39767	1.90616	1.71419		D0	D28	0.000488281	***	UK	TT
DK043	FHA	F	11	aP	UK	1.17807	2.15595	1.86333		D0	Y1	0.000488281	***	UK	TT
DK043	Prn	F	11	aP	UK	1.16293	2.14177	1.58265		D28	Y1	0.000488281	***	UK	TT
DK043	Dt	F	11	aP	UK	-1.493	-0.0197732	-0.574535
DK043	TT	F	11	aP	UK	-0.624822	0.981289	0.513318
DK044	PT	M	13	aP	UK	0.925925	1.83043	1.48674
DK044	FHA	M	13	aP	UK	1.67503	2.50758	2.3046
DK044	Prn	M	13	aP	UK	1.25304	2.43327	2.15156
DK044	Dt	M	13	aP	UK	-1.55892	0.0148922	-0.225801
DK044	TT	M	13	aP	UK	-0.0173557	1.057	0.902024
DK046	PT	F	13	no data	UK	0.670686	2.10975	1.48827
DK046	FHA	F	13	no data	UK	0.850917	2.75382	2.17292
DK046	Prn	F	13	no data	UK	0.954711	2.18525	1.72619
DK046	Dt	F	13	no data	UK	-1.87896	-0.303485	-0.888269
DK046	TT	F	13	no data	UK	-0.48149	0.893283	0.45828
DK047	PT	M	13	aP	UK	1.51494	2.32019	1.85644
DK047	FHA	M	13	aP	UK	2.12996	2.57627	2.40123
DK047	Prn	M	13	aP	UK	1.63082	2.69493	2.53156
DK047	Dt	M	13	aP	UK	-1.9104	-0.125065	-0.826563
DK047	TT	M	13	aP	UK	-0.616347	1.27241	0.795883
DK048	PT	M	12	aP	UK	1.51518	2.57538	2.05068
DK048	FHA	M	12	aP	UK	1.21036	2.55402	2.15732
DK048	Prn	M	12	aP	UK	0.987275	2.69416	2.33637
DK048	Dt	M	12	aP	UK	-1.68108	0.383238	-0.124589
DK048	TT	M	12	aP	UK	-0.997891	0.773855	0.285434
DK146	PT	F	11	no data	UK	1.20776	2.15257	1.57711
DK146	FHA	F	11	no data	UK	1.27958	2.27132	1.86733
DK146	Prn	F	11	no data	UK	1.64489	2.81377	2.4451
DK146	Dt	F	11	no data	UK	-1.09044	0.673376	0.252188
DK146	TT	F	11	no data	UK	-0.322862	0.858477	0.416371
BK037	PT	M	14.4367	wP	NL	0.445853	2.24685	1.54469
BK037	FHA	M	14.4367	wP	NL	1.31231	2.35424	2.17307
BK037	Prn	M	14.4367	wP	NL	0.661772	2.11078	1.41052
BK037	Dt	M	14.4367	wP	NL	-0.937054	-0.0298237	-0.462929
BK037	TT	M	14.4367	wP	NL	0.0256192	0.817189	0.616309
BK037	Polio.I	M	14.4367	wP	NL	0.870751	1.96764	NA
BK037	Polio.II	M	14.4367	wP	NL	1.03492	2.40016	NA
BK037	Polio.III	M	14.4367	wP	NL	0.647383	1.20884	NA
BK038	PT	M	12.5886	aP	NL	1.11471	2.09379	1.51744
BK038	FHA	M	12.5886	aP	NL	1.33364	2.01324	1.63444
BK038	Prn	M	12.5886	aP	NL	2.03902	3.08349	2.69196
BK038	Dt	M	12.5886	aP	NL	-0.700049	0.209024	-0.357933
BK038	TT	M	12.5886	aP	NL	0.882436	1.01282	0.782677
BK038	Polio.I	M	12.5886	aP	NL	1.17231	1.25285	NA
BK038	Polio.II	M	12.5886	aP	NL	1.34575	1.55943	NA
BK038	Polio.III	M	12.5886	aP	NL	0.786751	1.04999	NA
BK039	PT	M	15.4004	wP	NL	1.91072	2.18484	1.97492
BK039	FHA	M	15.4004	wP	NL	2.10531	2.33893	2.12524
BK039	Prn	M	15.4004	wP	NL	0.302431	2.40414	2.2747
BK039	Dt	M	15.4004	wP	NL	-1.28465	-0.132188	-0.749709
BK039	TT	M	15.4004	wP	NL	0.0069778	0.670108	0.165745
BK039	Polio.I	M	15.4004	wP	NL	0.406136	1.20423	NA
BK039	Polio.II	M	15.4004	wP	NL	0.292233	2.15544	NA
BK039	Polio.III	M	15.4004	wP	NL	-0.262164	1.93247	NA
BK040	PT	M	14.0205	wP	NL	0.0309827	1.31369	0.516396
BK040	FHA	M	14.0205	wP	NL	0.687446	2.86889	1.80996
BK040	Prn	M	14.0205	wP	NL	1.08091	2.35269	1.26806
BK040	Dt	M	14.0205	wP	NL	-0.529351	0.316662	-0.348956
BK040	TT	M	14.0205	wP	NL	0.111134	0.87807	0.228731
BK040	Polio.I	M	14.0205	wP	NL	1.07737	1.66764	NA
BK040	Polio.II	M	14.0205	wP	NL	1.17981	1.72852	NA
BK040	Polio.III	M	14.0205	wP	NL	0.666518	1.07004	NA
BK041	PT	M	12.1834	aP	NL	1.09089	2.06571	1.54345
BK041	FHA	M	12.1834	aP	NL	0.65968	2.1658	1.68245
BK041	Prn	M	12.1834	aP	NL	0.754764	2.61405	2.08887
BK041	Dt	M	12.1834	aP	NL	-0.83751	0.1177	-0.516113
BK041	TT	M	12.1834	aP	NL	0.151573	0.814773	0.794901
BK041	Polio.I	M	12.1834	aP	NL	0.698344	0.95354	NA
BK041	Polio.II	M	12.1834	aP	NL	0.99303	1.21308	NA
BK041	Polio.III	M	12.1834	aP	NL	-0.0655015	0.904324	NA
BK042	PT	F	14.5407	wP	NL	1.69164	2.07704	1.95323
BK042	FHA	F	14.5407	wP	NL	1.51501	2.17973	2.01842
BK042	Prn	F	14.5407	wP	NL	1.35938	2.62969	2.6118
BK042	Dt	F	14.5407	wP	NL	-0.770933	0.110477	-0.155546
BK042	TT	F	14.5407	wP	NL	0.605977	0.803709	0.844503
BK042	Polio.I	F	14.5407	wP	NL	0.92737	1.03902	NA
BK042	Polio.II	F	14.5407	wP	NL	1.5302	1.64167	NA
BK042	Polio.III	F	14.5407	wP	NL	0.0606978	0.311754	NA
BK043	PT	M	14.3573	wP	NL	1.43449	2.05798	1.65034
BK043	FHA	M	14.3573	wP	NL	0.324294	1.86557	1.41227
BK043	Prn	M	14.3573	wP	NL	0.655848	2.12559	1.43819
BK043	Dt	M	14.3573	wP	NL	-1.49261	-0.259198	-0.74233
BK043	TT	M	14.3573	wP	NL	-0.0295515	0.593791	0.266432
BK043	Polio.I	M	14.3573	wP	NL	0.377296	1.34498	NA
BK043	Polio.II	M	14.3573	wP	NL	0.678518	1.71054	NA
BK043	Polio.III	M	14.3573	wP	NL	0.235528	1.2188	NA
BK044	PT	F	13.9493	wP	NL	1.72686	2.15241	1.83915
BK044	FHA	F	13.9493	wP	NL	1.66869	2.22178	1.99916
BK044	Prn	F	13.9493	wP	NL	1.73336	2.7431	2.4076
BK044	Dt	F	13.9493	wP	NL	-1.07118	-0.776182	-0.94709
BK044	TT	F	13.9493	wP	NL	0.256123	0.700001	0.402554
BK044	Polio.I	F	13.9493	wP	NL	0.266867	0.662166	NA
BK044	Polio.II	F	13.9493	wP	NL	0.09691	1.5027	NA
BK044	Polio.III	F	13.9493	wP	NL	-0.638272	2.21945	NA
BK045	PT	M	12.8104	aP	NL	1.67347	2.49601	2.25326
BK045	FHA	M	12.8104	aP	NL	1.60139	2.22533	2.10058
BK045	Prn	M	12.8104	aP	NL	1.65095	3.15886	2.99616
BK045	Dt	M	12.8104	aP	NL	0.216305	0.409056	0.282614
BK045	TT	M	12.8104	aP	NL	0.829545	0.951707	1.32953
BK045	Polio.I	M	12.8104	aP	NL	1.02938	1.36829	NA
BK045	Polio.II	M	12.8104	aP	NL	1.54481	2.03826	NA
BK045	Polio.III	M	12.8104	aP	NL	0.733197	1.06371	NA
BK047	PT	F	11.8412	aP	NL	-0.0825475	2.32614	1.62912
BK047	FHA	F	11.8412	aP	NL	0.928305	2.19733	1.8634
BK047	Prn	F	11.8412	aP	NL	0.366336	2.89901	2.81018
BK047	Dt	F	11.8412	aP	NL	-0.561317	0.027756	-0.261551
BK047	TT	F	11.8412	aP	NL	0.288942	0.731302	0.465357
BK047	Polio.I	F	11.8412	aP	NL	0.789111	0.823645	NA
BK047	Polio.II	F	11.8412	aP	NL	1.57807	1.58047	NA
BK047	Polio.III	F	11.8412	aP	NL	0.797648	0.737193	NA
BK048	PT	F	12.3778	aP	NL	0.952985	1.77915	1.75371
BK048	FHA	F	12.3778	aP	NL	1.68829	2.19196	2.01953
BK048	Prn	F	12.3778	aP	NL	1.80209	2.83061	2.48508
BK048	Dt	F	12.3778	aP	NL	-0.861573	-0.283869	-0.55163
BK048	TT	F	12.3778	aP	NL	0.21238	0.498579	0.341706
BK048	Polio.I	F	12.3778	aP	NL	0.844824	1.17202	NA
BK048	Polio.II	F	12.3778	aP	NL	1.00792	1.77203	NA
BK048	Polio.III	F	12.3778	aP	NL	0.515874	1.00817	NA
BK141	PT	F	15.2854	wP	NL	0.9191	2.45678	1.99752
BK141	FHA	F	15.2854	wP	NL	0.977494	3.10533	2.33354
BK141	Prn	F	15.2854	wP	NL	0.730798	3.22351	2.40188
BK141	Dt	F	15.2854	wP	NL	-0.625705	0.545918	0.204003
BK141	TT	F	15.2854	wP	NL	-0.268606	1.03575	0.536357
BK141	Polio.I	F	15.2854	wP	NL	0.858425	1.77945	NA
BK141	Polio.II	F	15.2854	wP	NL	1.08913	1.87455	NA
BK141	Polio.III	F	15.2854	wP	NL	-0.148742	2.06341	NA
BK142	PT	F	12.7118	aP	NL	0.849672	2.18066	1.18841
BK142	FHA	F	12.7118	aP	NL	1.40332	2.00554	1.50713
BK142	Prn	F	12.7118	aP	NL	0.324651	1.8525	1.0708
BK142	Dt	F	12.7118	aP	NL	-0.799761	0.172851	-0.566507
BK142	TT	F	12.7118	aP	NL	0.448387	0.713146	0.26527
BK143	PT	M	12.345	aP	NL	1.34363	2.51938	1.69246
BK143	FHA	M	12.345	aP	NL	1.86883	2.79893	2.06944
BK143	Prn	M	12.345	aP	NL	1.68607	3.02731	2.25923
BK143	Dt	M	12.345	aP	NL	-0.328951	0.370475	-0.359853
BK143	TT	M	12.345	aP	NL	0.676474	1.02209	0.525628

## Sheet: Figure S2
group1	group2	p	p.signif	method	stars	Timepoint	cohort
PT	Prn	0.00305176	**	Wilcoxon	**	D28	NL
PT	TT	0.00305176	**	Wilcoxon	**	D28	NL
FHA	Prn	0.00854492	**	Wilcoxon	**	D28	NL
FHA	TT	0.0012207	**	Wilcoxon	**	D28	NL
Prn	Dt	0.00012207	***	Wilcoxon	***	D28	NL
Prn	TT	0.00012207	***	Wilcoxon	***	D28	NL
Dt	TT	0.00524902	**	Wilcoxon	**	D28	NL
PT	Prn	0.00524902	**	Wilcoxon	**	Y1	NL
PT	TT	0.0245361	*	Wilcoxon	*	Y1	NL
FHA	Prn	0.0166016	*	Wilcoxon	*	Y1	NL
FHA	Dt	0.0352783	*	Wilcoxon	*	Y1	NL
FHA	TT	0.000610352	***	Wilcoxon	***	Y1	NL
Prn	Dt	0.00012207	***	Wilcoxon	***	Y1	NL
Prn	TT	0.00012207	***	Wilcoxon	***	Y1	NL
PT	Dt	0.000488281	***	Wilcoxon	***	D28	UK
PT	TT	0.012207	*	Wilcoxon	*	D28	UK
FHA	Dt	0.00244141	**	Wilcoxon	**	D28	UK
Prn	Dt	0.000976563	***	Wilcoxon	***	D28	UK
Dt	TT	0.00683594	**	Wilcoxon	**	D28	UK
PT	FHA	0.0424805	*	Wilcoxon	*	Y1	UK
PT	Prn	0.0209961	*	Wilcoxon	*	Y1	UK
PT	Dt	0.000488281	***	Wilcoxon	***	Y1	UK
PT	TT	0.00927734	**	Wilcoxon	**	Y1	UK
FHA	Dt	0.00683594	**	Wilcoxon	**	Y1	UK
Prn	Dt	0.00683594	**	Wilcoxon	**	Y1	UK
Dt	TT	0.0341797	*	Wilcoxon	*	Y1	UK
Polio.I	Polio.II	0.0922852	ns	Wilcoxon	ns	D28	NL
Polio.I	Polio.III	0.129395	ns	Wilcoxon	ns	D28	NL
Polio.II	Polio.III	0.62207	ns	Wilcoxon	ns	D28	NL

## Sheet: Figure S3A
timepoint	group1	group2	p	method	stars
D0	UK	NL	0.899475	Wilcoxon	ns
D0	UK	NL	0.704507	Wilcoxon	ns
D0	UK	NL	0.402547	Wilcoxon	ns
D0	UK	NL	2.87853e-05	Wilcoxon	***
D0	UK	NL	8.28355e-07	Wilcoxon	***

## Sheet: Figure S3B
Subject	Day	type	name	cohort	value
BK037	D0	memory	PT	NL	1
BK037	D0	memory	Prn	NL	1
BK037	D0	memory	FHA	NL	1
BK037	D0	memory	TT	NL	1
BK037	D0	memory	Fim	NL	1
BK038	D0	memory	PT	NL	1
BK038	D0	memory	Prn	NL	1
BK038	D0	memory	FHA	NL	5
BK038	D0	memory	TT	NL	1
BK038	D0	memory	Fim	NL	1
BK039	D0	memory	PT	NL	312.5
BK039	D0	memory	Prn	NL	7.5
BK039	D0	memory	FHA	NL	60
BK039	D0	memory	TT	NL	1
BK039	D0	memory	Fim	NL	1
BK040	D0	memory	PT	NL	1
BK040	D0	memory	Prn	NL	1
BK040	D0	memory	FHA	NL	10
BK040	D0	memory	TT	NL	22.5
BK040	D0	memory	Fim	NL	12.5
BK041	D0	memory	PT	NL	1
BK041	D0	memory	Prn	NL	1
BK041	D0	memory	FHA	NL	1
BK041	D0	memory	TT	NL	32.5
BK041	D0	memory	Fim	NL	1
BK042	D0	memory	PT	NL	137.5
BK042	D0	memory	Prn	NL	42.5
BK042	D0	memory	FHA	NL	77.5
BK042	D0	memory	TT	NL	20
BK042	D0	memory	Fim	NL	12.5
BK043	D0	memory	PT	NL	5
BK043	D0	memory	Prn	NL	12.5
BK043	D0	memory	FHA	NL	5
BK043	D0	memory	TT	NL	12.5
BK043	D0	memory	Fim	NL	1
BK044	D0	memory	PT	NL	57.5
BK044	D0	memory	Prn	NL	1
BK044	D0	memory	FHA	NL	22.5
BK044	D0	memory	TT	NL	7.5
BK044	D0	memory	Fim	NL	1
BK045	D0	memory	PT	NL	2.5
BK045	D0	memory	Prn	NL	10
BK045	D0	memory	FHA	NL	22.5
BK045	D0	memory	TT	NL	7.5
BK045	D0	memory	Fim	NL	1
BK047	D0	memory	PT	NL	17.5
BK047	D0	memory	Prn	NL	32.5
BK047	D0	memory	FHA	NL	10
BK047	D0	memory	TT	NL	67.5
BK047	D0	memory	Fim	NL	10
BK048	D0	memory	PT	NL	7.5
BK048	D0	memory	Prn	NL	7.5
BK048	D0	memory	FHA	NL	12.5
BK048	D0	memory	TT	NL	2.5
BK048	D0	memory	Fim	NL	5
BK141	D0	memory	PT	NL	10
BK141	D0	memory	Prn	NL	7.5
BK141	D0	memory	FHA	NL	67.5
BK141	D0	memory	TT	NL	22.5
BK141	D0	memory	Fim	NL	7.5
BK142	D0	memory	PT	NL	27.5
BK142	D0	memory	Prn	NL	2.5
BK142	D0	memory	FHA	NL	55
BK142	D0	memory	TT	NL	45
BK142	D0	memory	Fim	NL	2.5
BK143	D0	memory	PT	NL	1
BK143	D0	memory	Prn	NL	10
BK143	D0	memory	FHA	NL	2.5
BK143	D0	memory	TT	NL	10
BK143	D0	memory	Fim	NL	2.5
DK037	D0	memory	PT	UK	102.5
DK037	D0	memory	Prn	UK	5
DK037	D0	memory	FHA	UK	180
DK037	D0	memory	TT	UK	17.5
DK037	D0	memory	Fim	UK	7.5
DK038	D0	memory	PT	UK	150
DK038	D0	memory	Prn	UK	150
DK038	D0	memory	FHA	UK	150
DK038	D0	memory	TT	UK	150
DK038	D0	memory	Fim	UK	150
DK039	D0	memory	PT	UK	31.25
DK039	D0	memory	Prn	UK	13.75
DK039	D0	memory	FHA	UK	76.25
DK039	D0	memory	TT	UK	83.75
DK039	D0	memory	Fim	UK	26.25
DK041	D0	memory	PT	UK	1.25
DK041	D0	memory	Prn	UK	6.25
DK041	D0	memory	FHA	UK	21.25
DK041	D0	memory	TT	UK	43.75
DK041	D0	memory	Fim	UK	1.25
DK042	D0	memory	PT	UK	25
DK042	D0	memory	Prn	UK	10
DK042	D0	memory	FHA	UK	55
DK042	D0	memory	TT	UK	7.5
DK042	D0	memory	Fim	UK	2.5
DK043	D0	memory	PT	UK	1
DK043	D0	memory	Prn	UK	10
DK043	D0	memory	FHA	UK	25
DK043	D0	memory	TT	UK	7.5
DK043	D0	memory	Fim	UK	2.5
DK044	D0	memory	PT	UK	1
DK044	D0	memory	Prn	UK	5
DK044	D0	memory	FHA	UK	127.5
DK044	D0	memory	TT	UK	45
DK044	D0	memory	Fim	UK	30
DK046	D0	memory	PT	UK	1
DK046	D0	memory	Prn	UK	12.5
DK046	D0	memory	FHA	UK	12.5
DK046	D0	memory	TT	UK	27.5
DK046	D0	memory	Fim	UK	2.5
DK047	D0	memory	PT	UK	25
DK047	D0	memory	Prn	UK	20
DK047	D0	memory	FHA	UK	52.5
DK047	D0	memory	TT	UK	7.5
DK047	D0	memory	Fim	UK	5
DK048	D0	memory	PT	UK	50
DK048	D0	memory	Prn	UK	22.5
DK048	D0	memory	FHA	UK	30
DK048	D0	memory	TT	UK	17.5
DK048	D0	memory	Fim	UK	12.5
DK146	D0	memory	PT	UK	7.5
DK146	D0	memory	Prn	UK	35
DK146	D0	memory	FHA	UK	52.5
DK146	D0	memory	TT	UK	40
DK146	D0	memory	Fim	UK	12.5

## Sheet: Figure 2A
PC1	PC2	SubjectID	Day	Sex	Age	Background	cohort
-14.9047	13.9583	BK037	D1	M	14.4367	wP	NL
11.4034	3.75028	BK037	D0	M	14.4367	wP	NL
-13.1887	11.1435	BK039	D1	M	15.4004	wP	NL
12.8312	4.47072	BK039	D0	M	15.4004	wP	NL
0.564503	9.54572	BK040	D1	M	14.0205	wP	NL
8.08572	5.40011	BK040	D0	M	14.0205	wP	NL
7.53693	6.28364	BK041	D1	M	12.1834	aP	NL
24.0227	-2.1331	BK041	D0	M	12.1834	aP	NL
-25.2532	-4.31	BK042	D1	F	14.5407	wP	NL
6.18117	-13.2237	BK042	D0	F	14.5407	wP	NL
4.71677	4.0173	BK043	D1	M	14.3573	wP	NL
6.92551	3.40879	BK043	D0	M	14.3573	wP	NL
-6.10183	-2.7186	BK044	D1	F	13.9493	wP	NL
2.95454	-9.7643	BK044	D0	F	13.9493	wP	NL
8.55557	4.31934	BK045	D1	M	12.8104	aP	NL
16.0408	4.1586	BK045	D0	M	12.8104	aP	NL
-14.7256	-6.25409	BK047	D1	F	11.8412	aP	NL
2.35476	-8.1356	BK047	D0	F	11.8412	aP	NL
-21.8948	-0.180953	BK048	D1	F	12.3778	aP	NL
5.96233	-10.0316	BK048	D0	F	12.3778	aP	NL
-14.2818	-5.29494	BK141	D1	F	15.2854	wP	NL
-2.52375	-6.57994	BK141	D0	F	15.2854	wP	NL
-3.77489	-6.65212	BK142	D1	F	12.7118	aP	NL
1.93306	-10.5341	BK142	D0	F	12.7118	aP	NL
-9.4352	10.2125	BK143	D1	M	12.345	aP	NL
6.01537	5.14421	BK143	D0	M	12.345	aP	NL
-18.3309	-15.0659	DK037	D1	F	13	aP	UK
21.8653	0.16314	DK038	D0	M	13	aP	UK
-5.25754	1.88687	DK038	D1	M	13	aP	UK
7.44344	21.8043	DK041	D0	M	11	aP	UK
-29.3687	15.1681	DK041	D1	M	11	aP	UK
24.7017	-15.1687	DK037	D0	F	13	aP	UK
9.84201	-3.01009	DK043	D0	F	11	aP	UK
6.58359	15.5817	DK044	D0	M	13	aP	UK
-29.2904	-9.33162	DK043	D1	F	11	aP	UK
-23.8651	10.9983	DK044	D1	M	13	aP	UK
11.2468	12.5539	DK039	D0	M	12	aP	UK
-17.2306	12.1576	DK039	D1	M	12	aP	UK
21.4817	-7.47725	DK040	D0	F	12	no data	UK
-14.59	-14.8727	DK040	D1	F	12	no data	UK
14.7516	-12.0849	DK046	D0	F	13	no data	UK
17.179	5.74808	DK047	D0	M	13	aP	UK
17.8264	6.22687	DK048	D0	M	12	aP	UK
-23.5252	-13.4889	DK046	D1	F	13	no data	UK
-10.9186	4.17413	DK047	D1	M	13	aP	UK
-20.3827	2.9343	DK048	D1	M	12	aP	UK
-13.339	-13.5899	DK146	D1	F	11	no data	UK
21.1859	-4.83355	DK146	D0	F	11	no data	UK
15.8857	-6.80222	DK042	D0	F	13	no data	UK

## Sheet: Figure 2B
ID	Description	NES	group	cohort	p.adjust
M7.0	M7.0_enriched in T cells (I)	-2.99618	T cells	UK	0.00323808
M7.1	M7.1_T cell activation (I)	-2.64381	T cells	UK	0.00310796
M47.0	M47.0_enriched in B cells (I)	-2.35392	B cells	UK	0.00310796
S0	S0_T cell surface signature	-2.24759	T cells	UK	0.00287561
M7.0	M7.0_enriched in T cells (I)	-2.20891	T cells	NL	0.00444208
M14	M14_T cell differentiation	-2.16997	T cells	UK	0.00264984
M69	M69_enriched in B cells (VI)	-2.06457	B cells	UK	0.00408309
M223	M223_enriched in T cells (II)	-2.05898	T cells	UK	0.00264984
M7.4	M7.4_T cell activation (III)	-2.04376	T cells	UK	0.00264984
M18	M18_T cell differentiation via ITK and PKC	-1.98391	T cells	UK	0.00372963
M19	M19_T cell differentiation (Th2)	-1.9418	T cells	UK	0.00795474
S7	S7_CD4 T cell surface signature Th2-stimulated	-1.93441	T cells	UK	0.0079165
M7.3	M7.3_T cell activation (II)	-1.90403	T cells	UK	0.0079165
M7.1	M7.1_T cell activation (I)	-1.86627	T cells	NL	0.00561896
M156.0	M156.0_plasma cells & B cells, immunoglobulins	-1.68198	B cells	UK	0.0432056
S10	S10_Resting dendritic cell surface signature	1.61347	DC activation	NL	0.0239733
M81	M81_enriched in myeloid cells and monocytes	1.64811	Monocytes	NL	0.0376237
M5.0	M5.0_regulation of antigen presentation and immune response	1.67995	Antigen presentation	UK	0.00668747
M9	M9_B cell development	1.68857	B cells	UK	0.0273166
M53	M53_inflammasome receptors and signaling	1.71959	Inflammatory/TLR/Chemokines	UK	0.0249058
S10	S10_Resting dendritic cell surface signature	1.72307	DC activation	UK	0.00433552
M5.0	M5.0_regulation of antigen presentation and immune response	1.75143	Antigen presentation	NL	0.0110903
M64	M64_enriched in activated dendritic cells/monocytes	1.77544	DC activation	UK	0.0113665
M40	M40_complement and other receptors in DCs	1.80103	DC activation	UK	0.00923376
M81	M81_enriched in myeloid cells and monocytes	1.80465	Monocytes	UK	0.00995946
M24	M24_cell activation (IL15, IL23, TNF)	1.81933	Inflammatory/TLR/Chemokines	UK	0.0079165
M119	M119_enriched in activated dendritic cells (I)	1.81949	DC activation	NL	0.0294906
M64	M64_enriched in activated dendritic cells/monocytes	1.82104	DC activation	NL	0.0294906
M146	M146_MHC-TLR7-TLR8 cluster	1.82798	Inflammatory/TLR/Chemokines	NL	0.0294906
M33	M33_inflammatory response	1.8368	Inflammatory/TLR/Chemokines	UK	0.00445722
M146	M146_MHC-TLR7-TLR8 cluster	1.84504	Inflammatory/TLR/Chemokines	UK	0.00618573
M118.1	M118.1_enriched in monocytes (surface)	1.84786	Monocytes	UK	0.00668747
M73	M73_enriched in monocytes (III)	1.86233	Monocytes	UK	0.00564543
M95.0	M95.0_enriched in antigen presentation (II)	1.86683	Antigen presentation	UK	0.00564543
M119	M119_enriched in activated dendritic cells (I)	1.87547	DC activation	UK	0.00522725
M95.1	M95.1_enriched in antigen presentation (III)	1.87549	Antigen presentation	UK	0.00522725
M118.1	M118.1_enriched in monocytes (surface)	1.87802	Monocytes	NL	0.0170721
M53	M53_inflammasome receptors and signaling	1.88175	Inflammatory/TLR/Chemokines	NL	0.0169653
S5	S5_DC surface signature	1.88484	DC activation	NL	0.00463354
M25	M25_TLR8-BAFF network	1.93554	Inflammatory/TLR/Chemokines	NL	0.0122
S5	S5_DC surface signature	1.93923	DC activation	UK	0.00189432
M95.1	M95.1_enriched in antigen presentation (III)	1.95022	Antigen presentation	NL	0.0111621
M68	M68_RIG-1 like receptor signaling	1.95173	Interferon/viral sensing	UK	0.00189432
M112.0	M112.0_complement activation (I)	1.96311	Inflammatory/TLR/Chemokines	UK	0.00287561
M37.0	M37.0_immune activation - generic cluster	1.97049	Inflammatory/TLR/Chemokines	UK	0.00189432
M73	M73_enriched in monocytes (III)	1.97224	Monocytes	NL	0.00842413
M95.0	M95.0_enriched in antigen presentation (II)	2.02413	Antigen presentation	NL	0.00561896
S11	S11_Activated (LPS) dendritic cell surface signature	2.07121	DC activation	UK	0.00189432
M67	M67_activated dendritic cells	2.09711	DC activation	UK	0.00189432
M111.0	M111.0_viral sensing & immunity; IRF2 targets network (I)	2.10496	Interferon/viral sensing	UK	0.00189432
M111.1	M111.1_viral sensing & immunity; IRF2 targets network (II)	2.1224	Interferon/viral sensing	UK	0.00189432
M68	M68_RIG-1 like receptor signaling	2.15825	Interferon/viral sensing	NL	0.00444208
M150	M150_innate antiviral response	2.18079	Interferon/viral sensing	UK	0.00189432
M118.0	M118.0_enriched in monocytes (IV)	2.22637	Monocytes	UK	0.00189432
M127	M127_type I interferon response	2.23842	Interferon/viral sensing	UK	0.00189432
M37.0	M37.0_immune activation - generic cluster	2.26111	Inflammatory/TLR/Chemokines	NL	0.00842413
M67	M67_activated dendritic cells	2.26305	DC activation	NL	0.00444208
S11	S11_Activated (LPS) dendritic cell surface signature	2.27792	DC activation	NL	0.00444208
M16	M16_TLR and inflammatory signaling	2.32562	Inflammatory/TLR/Chemokines	UK	0.00189432
M75	M75_antiviral IFN signature	2.339	Interferon/viral sensing	UK	0.00189432
M111.1	M111.1_viral sensing & immunity; IRF2 targets network (II)	2.34579	Interferon/viral sensing	NL	0.00444208
S4	S4_Monocyte surface signature	2.37043	Monocytes	UK	0.00189432
M150	M150_innate antiviral response	2.43171	Interferon/viral sensing	NL	0.00444208
M118.0	M118.0_enriched in monocytes (IV)	2.49074	Monocytes	NL	0.00444208
M111.0	M111.0_viral sensing & immunity; IRF2 targets network (I)	2.49437	Interferon/viral sensing	NL	0.00444208
M127	M127_type I interferon response	2.49607	Interferon/viral sensing	NL	0.00444208
M165	M165_enriched in activated dendritic cells (II)	2.53498	DC activation	UK	0.00189432
S4	S4_Monocyte surface signature	2.6333	Monocytes	NL	0.00463354
M11.0	M11.0_enriched in monocytes (II)	2.71389	Monocytes	UK	0.00189432
M16	M16_TLR and inflammatory signaling	2.74198	Inflammatory/TLR/Chemokines	NL	0.00444208
M75	M75_antiviral IFN signature	2.74382	Interferon/viral sensing	NL	0.00444208
M165	M165_enriched in activated dendritic cells (II)	2.9195	DC activation	NL	0.00444208
M11.0	M11.0_enriched in monocytes (II)	3.33327	Monocytes	NL	0.00577634

## Sheet: Figure S4A-E
Figure S4A					Figure S4B					Figure S4C					Figure S4D					Figure S4E
gene	log2FoldChange	pvalue	padj		gene	log2FoldChange	pvalue	padj		gene	log2FoldChange	pvalue	padj		gene	log2FoldChange	pvalue	padj		gene	log2FoldChange	pvalue	padj
A1BG	1.18676	0.129498	1		AAK1	-0.00272096	0.983775	0.999745		A1BG	0.830166	0.290835	1		CXCL10	2.93687	4.21527e-07	2.50621e-05		CCL8	5.04522	5.85296e-25	1.90089e-23
A1CF	-0.401834	0.90115	1		ABCA7	-0.00358248	0.979051	0.999745		A1CF	0.686778	0.830193	1		LAMP3	2.68702	4.13727e-08	3.63473e-06		RSAD2	4.86575	8.3172e-58	1.13696e-55
A2M	0.124208	0.565975	1		ABHD2	-0.178516	0.310246	0.999745		A2M	-0.16435	0.446419	1		RSAD2	2.68331	1.06892e-13	1.51733e-10		LAMP3	4.46002	3.47961e-39	2.28484e-37
A2ML1	-0.681691	0.909463	1		ABHD5	0.346008	0.0126329	0.3818		A2ML1	0.941529	0.875193	1		SERPING1	2.37232	9.32208e-10	1.62864e-07		SERPING1	4.32748	2.0568e-121	1.54641e-118
A3GALT2	-0.0416793	0.982821	1		ABI1	0.0985496	0.421701	0.999745		A3GALT2	2.05182	0.283791	1		IFI44L	2.30184	4.31514e-11	1.25648e-08		IFI44L	4.28654	4.59393e-52	5.11696e-50
A4GALT	0.171028	0.963249	1		ABLIM1	-0.113887	0.422913	0.999745		A4GALT	-1.47344	0.688547	1		ANKRD22	2.24111	3.30732e-06	0.000134616		CCL2	4.26733	6.8582e-27	2.46126e-25
A4GNT	-0.71258	0.905472	1		ABR	0.00477494	0.975167	0.999745		A4GNT	0.141993	0.981122	1		SIGLEC1	2.12116	5.17609e-06	0.000195932		SIGLEC1	4.2034	3.53095e-47	3.38184e-45
AAAS	-0.460442	0.353171	1		ABTB1	0.0455459	0.714396	0.999745		AAAS	0.0215292	0.965524	1		ISG15	2.10417	1.85477e-09	2.84631e-07		CXCL10	4.17243	2.30924e-36	1.25812e-34
AACS	-0.182234	0.645488	1		ACAP1	-0.0263141	0.796528	0.999745		AACS	0.144454	0.712043	1		ETV7	2.09557	2.92618e-06	0.000122071		ACOD1	4.16917	1.44226e-07	1.12603e-06
AADAC	-0.677727	0.910091	1		ACAP2	0.0462169	0.685346	0.999745		AADAC	-0.705591	0.906347	1		IFIT1	2.08723	5.45365e-12	2.69719e-09		ISG15	4.12929	3.88609e-56	4.8696e-54
AADACL2	0.47348	0.937141	1		ACIN1	0.0287471	0.746811	0.999745		AADACL2	-0.38188	0.949296	1		OAS3	2.08655	1.47566e-08	1.5809e-06		IFIT1	4.11462	3.67437e-46	3.34858e-44
AAGAB	-0.0313018	0.892351	1		ACOX1	-0.0334483	0.832324	0.999745		AAGAB	0.0383037	0.868049	1		HERC5	2.05708	1.62401e-13	2.04913e-10		HERC5	4.05123	2.60797e-60	3.84472e-58
AAK1	0.0376101	0.856327	1		ACSL1	0.103511	0.43173	0.999745		AAK1	-0.097078	0.639299	1		IFIT3	2.04637	2.50524e-14	4.74158e-11		ANKRD22	4.01737	5.65749e-80	1.5754e-77
AAMDC	1.1339	0.0652939	1		ACSL4	0.153834	0.276157	0.999745		AAMDC	0.198455	0.750153	1		CMPK2	2.04032	9.70749e-10	1.67028e-07		OAS3	3.96857	1.63357e-52	1.86091e-50
AAMP	0.158991	0.539587	1		ACTB	-0.131055	0.455789	0.999745		AAMP	-0.277824	0.275686	1		GBP6	1.924	3.00018e-07	1.92486e-05		FAP	3.96586	1.77077e-18	3.80931e-17
AANAT	1.47179	0.33215	1		ACTG1	-0.126448	0.260605	0.999745		AANAT	-1.58259	0.294978	1		FCGR1A	1.92166	4.62713e-06	0.000178121		BATF2	3.9271	1.90134e-212	7.14762e-209
AAR2	0.266426	0.506869	1		ACTN1	0.0376312	0.781893	0.999745		AAR2	0.213072	0.593696	1		ATF3	1.89226	0.000271065	0.00456032		ETV7	3.90728	7.58007e-98	3.16615e-95
AARS1	0.208742	0.4796	1		ACTN4	-0.0692086	0.705961	0.999745		AARS1	0.464732	0.100851	1		IFI44	1.88464	5.46278e-12	2.69719e-09		CMPK2	3.85304	5.89752e-60	8.60981e-58
AARS2	0.182761	0.522741	1		ACTR2	-0.00717619	0.950958	0.999745		AARS2	-0.127497	0.654183	1		FCGR1B	1.8649	8.67266e-10	1.56328e-07		HSPB9	3.81823	9.59063e-07	6.65809e-06
AARSD1	0.679686	0.596341	1		ACTR3	0.0477816	0.67174	0.999745		AARSD1	-0.296502	0.808232	1		OASL	1.84152	2.92123e-09	4.14669e-07		VWA3B	3.72038	6.00532e-07	4.3001e-06
AASDH	-0.106777	0.693221	1		ADA2	-0.00279728	0.984469	0.999745		AASDH	0.21531	0.417802	1		MX1	1.74508	5.74728e-11	1.59186e-08		IFI6	3.71411	2.6844e-62	4.43575e-60
AASDHPPT	0.0235965	0.913756	1		ADAM10	0.00115748	0.99174	0.999745		AASDHPPT	0.139844	0.517274	1		IFI6	1.71509	1.86479e-11	7.05885e-09		IFI44	3.70428	3.36177e-54	4.07668e-52
AASS	-0.442765	0.393146	1		ADAM19	-0.0485123	0.73281	0.999745		AASS	-0.388478	0.451471	1		SMTNL1	1.69415	7.45962e-07	4.09234e-05		MX1	3.66986	1.3627e-46	1.26487e-44
AATF	0.211234	0.363351	1		ADAM8	-0.0309883	0.828565	0.999745		AATF	0.109701	0.641771	1		SPATS2L	1.67595	1.24742e-12	1.28779e-09		CXCL11	3.62895	1.57631e-09	1.56249e-08
AATK	0.165597	0.617862	1		ADAR	0.278105	0.0571745	0.865318		AATK	0.247185	0.452775	1		STAT2	1.64776	2.87993e-11	1.02504e-08		IFIT3	3.51546	3.28244e-63	5.67333e-61
ABAT	-0.218349	0.431393	1		ADCY7	-0.0512144	0.720973	0.999745		ABAT	-0.232941	0.397471	1		IFIT2	1.62345	4.956e-12	2.69719e-09		EXOC3L1	3.51519	7.65505e-36	4.08188e-34
ABCA1	0.0877633	0.709455	1		ADD1	-0.0519269	0.694439	0.999745		ABCA1	0.0153798	0.948225	1		PLSCR1	1.61556	9.12498e-12	3.6058e-09		ATF3	3.47237	4.33925e-67	8.93825e-65
ABCA10	-0.124088	0.862962	1		ADD3	-0.00534427	0.965946	0.999745		ABCA10	0.696641	0.316473	1		CARD17	1.59872	1.5371e-05	0.000485968		CFB	3.4074	1.80396e-06	1.18922e-05
ABCA12	-0.0611669	0.980848	1		ADGRE2	0.0539213	0.735002	0.999745		ABCA12	1.64515	0.513241	1		USP18	1.59369	2.39621e-06	0.000105881		GBP7	3.35073	2.24362e-22	6.21312e-21
ABCA13	-0.370522	0.504895	1		ADGRE3	0.0127143	0.935927	0.999745		ABCA13	-0.408543	0.463128	1		EPSTI1	1.5799	5.45318e-09	6.80509e-07		HES4	3.31986	3.84592e-33	1.88375e-31
ABCA2	-0.131958	0.702164	1		ADGRE5	0.0534207	0.707767	0.999745		ABCA2	0.0706789	0.837322	1		CD274	1.57064	9.83223e-07	5.1692e-05		OASL	3.30232	1.48393e-41	1.10465e-39
ABCA3	0.169314	0.841361	1		ADIPOR1	-0.0787015	0.686504	0.999745		ABCA3	-0.540177	0.51771	1		UBE2L6	1.54987	4.16092e-08	3.63473e-06		OTOF	3.28468	3.56612e-20	8.5661e-19
ABCA4	-0.412185	0.934036	1		ADPGK	0.0470313	0.649806	0.999745		ABCA4	-0.381402	0.938567	1		GBP1	1.52499	1.07482e-06	5.59895e-05		HESX1	3.2757	2.78767e-16	5.23323e-15
ABCA5	-0.0101085	0.958343	1		AFF1	0.148198	0.345226	0.999745		ABCA5	0.117297	0.539001	1		PARP14	1.52181	8.26901e-09	9.78155e-07		DPYS	3.1307	4.34593e-05	0.000218927
ABCA6	-0.984328	0.294563	1		AFF4	-0.0261988	0.821653	0.999745		ABCA6	-0.289558	0.752115	1		OAS1	1.51804	8.62989e-08	6.62169e-06		IFIT2	3.10895	5.08559e-45	4.39494e-43
ABCA7	-0.118987	0.615274	1		AGO2	-0.0586087	0.720512	0.999745		ABCA7	-0.125312	0.594466	1		LAP3	1.51339	1.4679e-07	1.04184e-05		APOL4	3.08287	1.1545e-41	8.63695e-40
ABCA9	1.95152	0.238585	1		AGO4	0.00937427	0.947759	0.999745		ABCA9	1.92954	0.240158	1		DOCK4	1.49176	3.76593e-11	1.12542e-08		USP18	2.98384	9.40803e-22	2.51723e-20
ABCB1	-0.0715761	0.798374	1		AGTPBP1	-0.00772192	0.961209	0.999745		ABCB1	0.496264	0.0612341	1		GBP5	1.48589	2.84885e-06	0.00011982		CD274	2.95636	1.66568e-44	1.3838e-42
ABCB10	-0.0997445	0.693553	1		AHCTF1	-0.0486073	0.739715	0.999745		ABCB10	-0.0783677	0.756961	1		XAF1	1.47022	1.13675e-10	2.8432e-08		IHO1	2.94548	0.00279313	0.00899557
ABCB11	1.57226	0.597974	1		AHNAK	-0.12319	0.472544	0.999745		ABCB11	0.196686	0.947078	1		TNFAIP6	1.46496	1.17763e-08	1.32407e-06		EPSTI1	2.93655	1.14715e-134	1.14998e-131
ABCB4	-0.646539	0.0854757	1		AKAP13	-0.156604	0.294422	0.999745		ABCB4	0.0888488	0.819098	1		TTC26	1.44958	1.11039e-08	1.27369e-06		OAS1	2.91869	3.11952e-42	2.38113e-40
ABCB5	-1.15716	0.568496	1		AKNA	-0.00860546	0.955981	0.999745		ABCB5	0.0643229	0.974555	1		WARS1	1.43819	2.83472e-06	0.00011967		GBP1	2.90683	2.89475e-147	3.62736e-144
ABCB6	-0.423358	0.707028	1		AKT1	0.0346472	0.728964	0.999745		ABCB6	-1.34875	0.216802	1		BATF2	1.43077	0.000316625	0.00518097		BNIP5	2.90517	9.87398e-07	6.83587e-06
ABCB7	0.16515	0.500842	1		AKT2	-0.0379889	0.738846	0.999745		ABCB7	0.300077	0.21291	1		CLEC6A	1.40572	9.31735e-05	0.00199925		FCGR1A	2.90028	6.45546e-63	1.09068e-60
ABCB8	-0.462871	0.374529	1		ALAS2	-0.0735552	0.733742	0.999745		ABCB8	-0.789676	0.116312	1		HORMAD1	1.39969	7.77164e-09	9.3888e-07		IFITM3	2.89463	3.50623e-37	1.96728e-35
ABCB9	0.117187	0.917642	1		ALOX5	-0.0554171	0.573099	0.999745		ABCB9	-0.758055	0.501807	1		IFIH1	1.38349	7.82497e-12	3.41547e-09		LAP3	2.89107	9.04362e-160	1.35989e-156
ABCC1	-0.105079	0.768312	1		ALPK1	-0.0237823	0.809376	0.999745		ABCC1	0.114212	0.749205	1		PARP9	1.38065	2.5636e-10	5.49288e-08		SLC8A2	2.86726	0.000955241	0.00347543
ABCC10	0.0615891	0.857979	1		AMD1	0.139762	0.135654	0.999745		ABCC10	-0.518904	0.115421	1		DDX58	1.36935	1.39249e-10	3.29439e-08		SFRP1	2.85992	0.00124012	0.00438976
ABCC11	1.40861	0.488585	1		AMPD2	0.0750248	0.63161	0.999745		ABCC11	1.84587	0.35514	1		IFITM3	1.345	8.32662e-08	6.47652e-06		C1QC	2.83072	7.93713e-11	9.13165e-10
ABCC2	-0.875308	0.0777421	1		ANK1	-0.157246	0.415857	0.999745		ABCC2	-0.328322	0.509177	1		DDX60	1.34114	4.32868e-10	8.62394e-08		TNFAIP6	2.81254	1.48982e-28	5.75899e-27
ABCC3	-0.086673	0.816851	1		ANKFY1	0.140162	0.342428	0.999745		ABCC3	0.580024	0.101418	1		IFI35	1.33493	7.06603e-08	5.69091e-06		RMI2	2.80316	3.67765e-24	1.14022e-22
ABCC4	0.0805491	0.766636	1		ANKRD11	-0.0328965	0.7897	0.999745		ABCC4	-0.356493	0.173958	1		EIF2AK2	1.3336	9.20818e-12	3.6058e-09		SEPTIN4	2.79682	1.18045e-33	5.81983e-32
ABCC5	-0.165267	0.459697	1		ANKRD12	0.130838	0.450823	0.999745		ABCC5	0.275963	0.206286	1		GBP4	1.32321	2.00706e-06	9.30291e-05		GBP5	2.75304	1.28381e-137	1.3789e-134
ABCC6	0.213644	0.737675	1		ANKRD13A	0.0552359	0.524496	0.999745		ABCC6	-1.07442	0.0777753	1		AIM2	1.31199	8.68581e-11	2.34848e-08		USP41	2.74859	0.020628	0.0506919
ABCC9	0.884172	0.882908	1		ANKRD13D	-0.0504892	0.724913	0.999745		ABCC9	0.0641868	0.991472	1		CACNA1E	1.30955	1.27898e-07	9.25104e-06		TRIM6	2.73521	1.91449e-32	8.83073e-31
ABCD1	-0.588351	0.183691	1		ANKRD17	-0.0030689	0.983051	0.999745		ABCD1	-0.396897	0.374904	1		SECTM1	1.30911	6.67656e-08	5.4546e-06		FAM20A	2.72206	2.13307e-08	1.84657e-07
ABCD2	0.058531	0.80872	1		ANKRD44	-0.0330499	0.72598	0.999745		ABCD2	0.129531	0.589616	1		OAS2	1.30425	5.27165e-09	6.65165e-07		GRIN3A	2.70523	1.62251e-40	1.15083e-38
ABCD3	-0.240263	0.248789	1		ANP32A	0.0729835	0.410249	0.999745		ABCD3	0.125515	0.55302	1		STAT1	1.29766	2.09701e-10	4.76272e-08		SMTNL1	2.70166	0.00524747	0.0156003
ABCD4	-0.364804	0.296637	1		ANPEP	-0.212464	0.533044	0.999745		ABCD4	-0.433601	0.203494	1		SAMD9L	1.29763	5.61861e-09	6.93532e-07		CALHM6	2.6969	1.81595e-47	1.78473e-45
ABCE1	0.214495	0.363512	1		ANXA1	0.00151219	0.994737	0.999745		ABCE1	0.208095	0.380245	1		SLC6A12	1.28756	0.00206715	0.0220834		IDO1	2.67854	2.49136e-12	3.34488e-11
ABCF1	-0.0242264	0.918054	1		ANXA11	0.0265686	0.816502	0.999745		ABCF1	-0.0570089	0.80826	1		PRRG4	1.27652	3.58575e-11	1.10053e-08		XAF1	2.67274	3.24204e-65	6.25007e-63
ABCF2	-0.640304	0.261448	1		ANXA2	0.0409979	0.746153	0.999745		ABCF2	-0.279465	0.622187	1		ACO1	1.24591	8.61858e-09	9.987e-07		SPATS2L	2.65559	1.80895e-25	6.08526e-24
ABCF2-H2BE1	-0.294701	0.960848	1		ANXA6	-0.0318929	0.788823	0.999745		ABCF2-H2BE1	-0.298472	0.960346	1		DDX60L	1.23272	4.75194e-10	9.30398e-08		C1QB	2.63024	1.22034e-19	2.85829e-18
ABCF3	0.0540535	0.825689	1		AOAH	0.097314	0.449744	0.999745		ABCF3	-0.128343	0.597788	1		APOL6	1.22917	2.41197e-08	2.42392e-06		IFI35	2.62593	2.05807e-150	2.81338e-147
ABCG1	0.454926	0.118478	1		AP1G1	-0.0721774	0.511999	0.999745		ABCG1	0.356999	0.224738	1		CASP5	1.21217	2.05804e-09	3.07515e-07		HTR3B	2.59891	0.000485358	0.0018849
ABCG2	-0.163288	0.78311	1		AP1S2	0.222418	0.350596	0.999745		ABCG2	-0.912453	0.112803	1		TNFSF10	1.20222	9.51387e-18	1.08039e-13		PARP14	2.58244	1.09088e-237	8.20176e-234
ABCG5	0.999377	0.82967	1		AP2A1	-0.0136086	0.947398	0.999745		ABCG5	1.7784	0.69931	1		CFAP58	1.20201	5.91607e-05	0.00139095		PDCD1LG2	2.57839	2.18862e-38	1.3324e-36
ABCG8	-0.582792	0.581967	1		AP2B1	-0.092354	0.475286	0.999745		ABCG8	-0.156001	0.880726	1		SCARF1	1.19887	2.53535e-06	0.000109473		OAS2	2.57281	1.575e-36	8.64354e-35
ABHD1	0.697106	0.32741	1		AP2M1	-0.0617585	0.609607	0.999745		ABHD1	0.433872	0.539351	1		TNFSF13B	1.1885	3.24816e-15	9.22152e-12		DDX60	2.57086	1.01087e-112	5.42875e-110
ABHD10	-0.304267	0.219247	1		AP5B1	0.308221	0.033042	0.711046		ABHD10	-0.0562757	0.824318	1		ZBP1	1.17809	4.79524e-13	5.44548e-10		DDX58	2.56536	1.10478e-55	1.37294e-53
ABHD11	0.44716	0.634387	1		APAF1	-0.0443525	0.7643	0.999745		ABHD11	-1.64492	0.075369	1		SAMD4A	1.17631	1.8034e-06	8.60481e-05		GBP4	2.56286	4.56911e-172	1.14509e-168
ABHD12	-0.340157	0.459109	1		APBB1IP	0.0521793	0.677556	0.999745		ABHD12	-0.165807	0.715855	1		CEACAM1	1.16452	2.5274e-09	3.67963e-07		GBP6	2.5581	4.28207e-57	5.50338e-55
ABHD12B	0.365001	0.309283	1		APLP2	-0.0666391	0.608464	0.999745		ABHD12B	-0.0299866	0.934118	1		IFIT5	1.1643	5.13556e-16	1.94398e-12		FBXO39	2.55462	3.05358e-25	1.01811e-23
ABHD13	0.179467	0.379529	1		APOBEC3A	0.592987	0.000575876	0.0866636		ABHD13	-0.0581976	0.779412	1		SLC26A8	1.15644	8.34202e-05	0.00182177		IL27	2.5484	1.56957e-23	4.63685e-22
ABHD14A	0.129222	0.84742	1		APOL2	0.159709	0.295891	0.999745		ABHD14A	0.716122	0.28007	1		CETP	1.14797	1.59764e-05	0.000499803		DOCK4	2.5366	3.3861e-48	3.39445e-46
ABHD14A-ACY1	1.09499	0.855123	1		APOL6	0.225234	0.0788691	0.930445		ABHD14A-ACY1	-0.121497	0.98384	1		TRIM22	1.14628	5.21292e-09	6.65145e-07		PLSCR1	2.51319	8.6327e-114	4.99269e-111
ABHD14B	-0.646906	0.190112	1		AQP9	0.258965	0.00139706	0.136173		ABHD14B	0.752706	0.125285	1		ZCCHC2	1.14105	4.70207e-15	1.06794e-11		GSDMC	2.48487	1.22035e-08	1.08711e-07
ABHD15	-0.219448	0.516655	1		ARAP1	0.0164657	0.924942	0.999745		ABHD15	0.45924	0.16358	1		TMEM144	1.12687	9.92313e-08	7.36517e-06		LINC01556	2.48473	0.423235	0.567876
ABHD16A	-0.326678	0.505046	1		ARAP2	0.0453156	0.702799	0.999745		ABHD16A	-0.0845051	0.863184	1		MYOF	1.11547	4.40561e-05	0.00111426		SAMD9L	2.47393	3.49759e-108	1.75311e-105
ABHD16B	0.930132	0.309729	1		ARF1	0.0274583	0.797776	0.999745		ABHD16B	1.02644	0.263619	1		MX2	1.10139	5.1296e-14	8.32168e-11		IFIH1	2.44718	2.77897e-94	1.04468e-91
ABHD17A	-0.0149479	0.956815	1		ARF3	-0.0569908	0.696928	0.999745		ABHD17A	0.350202	0.191487	1		SEPTIN4	1.0926	0.0105819	0.0721553		AGRN	2.44631	2.07205e-24	6.55947e-23
ABHD17B	-0.364143	0.203215	1		ARF6	0.00709738	0.94487	0.999745		ABHD17B	0.0701462	0.810168	1		PIK3AP1	1.09092	1.5402e-16	8.74526e-13		EIF2AK2	2.44512	9.11259e-60	1.30501e-57
ABHD17C	-1.31901	0.189261	1		ARFGEF1	-0.0228815	0.832485	0.999745		ABHD17C	0.308373	0.757623	1		APOL1	1.08455	2.5182e-08	2.46523e-06		LYPD5	2.43683	3.14045e-09	3.01744e-08
ABHD18	-0.179542	0.457802	1		ARHGAP15	0.172995	0.136666	0.999745		ABHD18	0.0188521	0.938192	1		ODF3B	1.08061	3.00835e-09	4.1662e-07		RUFY4	2.38596	1.94165e-54	2.37371e-52
ABHD2	0.0651257	0.753423	1		ARHGAP25	0.115859	0.189203	0.999745		ABHD2	-0.0363185	0.861637	1		DTX3L	1.06047	2.1636e-12	1.88999e-09		STAT2	2.37298	5.30646e-167	9.97416e-164
ABHD3	-0.0602066	0.783701	1		ARHGAP26	0.175113	0.319273	0.999745		ABHD3	0.0711064	0.746103	1		RAB39A	1.06031	0.00213358	0.0225385		RSPH9	2.37011	7.78217e-22	2.10469e-20
ABHD4	-0.133195	0.720666	1		ARHGAP27	0.0874544	0.380552	0.999745		ABHD4	-0.431693	0.235811	1		IDO1	1.05485	0.00201189	0.0216354		MYBPHL	2.36717	0.0426355	0.0928607
ABHD5	-0.0108224	0.957567	1		ARHGAP30	-0.0500773	0.689394	0.999745		ABHD5	0.150095	0.455912	1		IFI16	1.05385	3.07399e-08	2.88497e-06		RP1L1	2.36396	0.0144382	0.0373271
ABHD6	-0.37403	0.365927	1		ARHGAP4	-0.124476	0.230322	0.999745		ABHD6	-0.288816	0.482941	1		DHX58	1.04947	2.71815e-08	2.61588e-06		IRF7	2.34621	5.86302e-109	3.04008e-106
ABHD8	0.156066	0.833667	1		ARHGAP45	-0.0297473	0.797044	0.999745		ABHD8	0.293244	0.690527	1		TCN2	1.04622	0.0119587	0.0786354		IFIT5	2.34237	1.77991e-37	1.01381e-35
ABI1	0.194117	0.234461	1		ARHGAP9	0.138009	0.185483	0.999745		ABI1	-0.0106403	0.950241	1		PTTG2	1.04505	0.000248479	0.00428833		PRR16	2.33205	9.60585e-06	5.52787e-05
ABI2	-0.149086	0.616493	1		ARHGDIA	-0.131449	0.278411	0.999745		ABI2	0.206175	0.485432	1		RNF213	1.0378	1.37476e-06	6.81739e-05		FCGR1B	2.32647	6.78804e-101	3.18974e-98
ABI3	-0.0399489	0.890208	1		ARHGDIB	0.116814	0.209883	0.999745		ABI3	0.00255056	0.992972	1		ASPHD2	1.03744	6.57385e-05	0.00150206		KCNJ10	2.32479	0.127813	0.22707
ABI3BP	0.383005	0.32699	1		ARHGEF1	-0.0675083	0.671262	0.999745		ABI3BP	0.236278	0.546208	1		TMEM252	1.0374	0.000140094	0.00270562		ZBP1	2.31472	4.92769e-39	3.15309e-37
ABITRAM	0.0490179	0.885871	1		ARHGEF2	-0.0030529	0.982154	0.999745		ABITRAM	0.132363	0.696016	1		RTP4	1.02682	1.13906e-08	1.29352e-06		GPR42	2.31429	0.00102391	0.0037011
ABL1	0.0501643	0.895103	1		ARHGEF6	-0.0805694	0.491365	0.999745		ABL1	-0.209358	0.578623	1		IL15RA	1.02398	7.65224e-05	0.00170483		APOL6	2.31056	7.98802e-257	1.20116e-252
ABL2	0.206753	0.335711	1		ARID1A	-0.113791	0.562149	0.999745		ABL2	-0.0447266	0.836647	1		STX11	1.02348	8.09404e-12	3.41547e-09		EDNRB	2.30857	0.00472534	0.0142366
ABLIM1	-0.066916	0.753325	1		ARID1B	0.0505015	0.709262	0.999745		ABLIM1	0.119732	0.573124	1		APOBEC3B	1.02091	0.0147295	0.0901712		TTC26	2.28068	5.63507e-41	4.11333e-39
ABLIM2	-0.0160322	0.988192	1		ARID4B	0.101391	0.442429	0.999745		ABLIM2	-0.769712	0.473204	1		DHRS9	1.02028	1.24542e-10	3.00913e-08		PLSCR2	2.27615	2.22481e-31	9.81071e-30
ABLIM3	0.192874	0.771599	1		ARL4C	-0.0499499	0.677912	0.999745		ABLIM3	1.27214	0.047249	1		PI3	1.0202	2.43829e-08	2.42888e-06		IL17RD	2.27412	0.0500403	0.106054
ABO	1.05358	0.428734	1		ARL6IP5	0.00177398	0.990986	0.999745		ABO	-1.78509	0.166308	1		IL1RN	1.01548	9.01542e-11	2.38091e-08		PARP9	2.26206	5.68925e-189	1.71098e-185
ABR	0.20936	0.360802	1		ARPC2	0.109341	0.333358	0.999745		ABR	-0.108208	0.642116	1		CHRNB2	0.990479	1.55923e-05	0.000489888		DDX60L	2.2605	1.79785e-131	1.59025e-128
ABRA	-0.425207	0.736432	1		ARPC3	0.142223	0.428537	0.999745		ABRA	-1.04073	0.402288	1		AGRN	0.990277	0.0140114	0.0872329		UBE2L6	2.23739	3.28229e-161	5.48398e-158
ABRACL	-0.139742	0.620947	1		ARPC4	0.0509807	0.58316	0.999745		ABRACL	0.141666	0.615164	1		KCNJ15	0.988871	1.62455e-05	0.000502681		OR51I1	2.23632	0.0085137	0.0236943
ABRAXAS1	-0.271048	0.455462	1		ARPC5	0.0534899	0.623107	0.999745		ABRAXAS1	-0.315144	0.38283	1		MSR1	0.978986	0.000200347	0.00360561		SOCS1	2.23501	1.46422e-27	5.42301e-26
ABRAXAS2	-0.397168	0.253322	1		ARPP19	-0.0619352	0.616654	0.999745		ABRAXAS2	0.305761	0.384044	1		TYMP	0.978877	6.79354e-06	0.000246478		ODF3B	2.23384	5.21369e-133	4.89989e-130
ABT1	0.396393	0.118171	1		ARRB1	0.127986	0.376964	0.999745		ABT1	0.180459	0.490509	1		SLC49A3	0.977933	0.000636744	0.00884958		LIFR	2.23167	0.0385125	0.0852388
ABTB1	0.341019	0.183843	1		ARRB2	0.175849	0.184026	0.999745		ABTB1	0.19771	0.45344	1		FBXO6	0.977184	2.10191e-05	0.000608911		TSGA10IP	2.22331	0.00252913	0.0082228
ABTB2	0.514155	0.334658	1		ARRDC3	0.0632528	0.716613	0.999745		ABTB2	-0.319662	0.549536	1		ASPRV1	0.973338	0.000142039	0.00272926		PTPRU	2.2186	4.54054e-08	3.81218e-07
ACAA1	0.1198	0.611783	1		ASAH1	0.236786	0.0615777	0.879606		ACAA1	0.119219	0.613314	1		SMCO4	0.966128	8.40116e-05	0.00183116		TNFSF13B	2.21696	3.27398e-45	2.84572e-43
ACAA2	0.407242	0.187203	1		ASAP1	-0.0313449	0.831037	0.999745		ACAA2	0.612787	0.0365967	1		SMIM24	0.960736	0.0169984	0.0996046		FBXO6	2.21302	7.70382e-96	2.97032e-93
ACACA	0.100876	0.71307	1		ASCC2	-0.0748757	0.685588	0.999745		ACACA	-0.108852	0.68898	1		IL15	0.959451	2.13936e-06	9.75686e-05		LY6E	2.19915	1.86246e-30	7.91786e-29
ACACB	-0.319669	0.430041	1		ASH1L	0.062332	0.479716	0.999745		ACACB	-0.399997	0.314163	1		PARP12	0.959202	3.52939e-12	2.43723e-09		HELZ2	2.19596	4.62399e-92	1.617e-89
ACAD10	-0.0819015	0.79216	1		ATF6	0.0582479	0.593108	0.999745		ACAD10	0.0671855	0.828394	1		SLPI	0.958159	0.00219469	0.0230341		FAM71A	2.18416	0.267868	0.405143
ACAD11	-0.706996	0.551265	1		ATF7IP	-0.0499351	0.680705	0.999745		ACAD11	-0.448598	0.700115	1		IFITM1	0.957518	5.25212e-12	2.69719e-09		RTP4	2.17969	1.00473e-32	4.70659e-31
ACAD8	-0.312212	0.243448	1		ATG16L2	0.0388089	0.76834	0.999745		ACAD8	-0.173197	0.522658	1		HELZ2	0.954608	5.32675e-12	2.69719e-09		WARS1	2.17656	8.74793e-128	7.30793e-125
ACAD9	0.000248342	0.999182	1		ATM	-0.0832791	0.465731	0.999745		ACAD9	-0.0520225	0.829077	1		ADAR	0.941244	2.76697e-12	2.09478e-09		MAPK8IP2	2.17432	3.31382e-10	3.59523e-09
ACADL	0.111596	0.985165	1		ATP11A	0.0244021	0.861321	0.999745		ACADL	0.146726	0.980495	1		FANCA	0.929021	4.66562e-05	0.00115542		CASP5	2.16997	6.41568e-75	1.50738e-72
ACADM	-0.377263	0.135207	1		ATP11B	-0.0113345	0.937663	0.999745		ACADM	-0.103001	0.692693	1		KREMEN1	0.925743	2.66459e-06	0.000114185		FFAR3	2.1648	1.26723e-14	2.0963e-13
ACADS	-0.320914	0.505356	1		ATP2A3	-0.14477	0.309476	0.999745		ACADS	0.171409	0.720315	1		GAS2L3	0.922396	0.018674	0.106031		APOL1	2.15015	8.77723e-119	5.99924e-116
ACADSB	-0.110274	0.713801	1		ATP2B1	0.0562161	0.621541	0.999745		ACADSB	-0.175733	0.55665	1		STK3	0.919421	1.51662e-08	1.6096e-06		ENSG00000266728	2.14567	0.0912546	0.173806
ACADVL	-0.147349	0.491527	1		ATP2B4	-0.0854435	0.701372	0.999745		ACADVL	-0.214585	0.310133	1		TRAFD1	0.91883	4.16479e-12	2.62752e-09		TRIM22	2.14375	7.61615e-99	3.36836e-96
ACAN	0.164176	0.895219	1		ATP5F1A	-0.0460112	0.689812	0.999745		ACAN	0.313517	0.801557	1		KCNJ2	0.909945	2.47791e-12	2.00994e-09		DHX58	2.14296	2.93427e-37	1.65874e-35
ACAP1	0.112262	0.54691	1		ATP5F1B	-0.0453541	0.638791	0.999745		ACAP1	0.0863665	0.643709	1		ZNF438	0.903233	8.25959e-09	9.78155e-07		CCDC194	2.1411	5.17683e-18	1.08267e-16
ACAP2	0.0952087	0.618403	1		ATP6V0D1	0.0994298	0.442697	0.999745		ACAP2	-0.0276216	0.886234	1		GK	0.892411	4.88746e-09	6.30704e-07		MSR1	2.13613	1.32038e-46	1.2332e-44
ACAP3	0.0598896	0.860257	1		ATP6V1A	-0.0610448	0.713284	0.999745		ACAP3	-0.438112	0.181562	1		TNFRSF9	0.889842	0.00144633	0.0168284		SLC51A	2.12441	6.71097e-05	0.000321891
ACAT1	-0.517711	0.137863	1		ATP6V1B2	0.0736119	0.399097	0.999745		ACAT1	-0.090288	0.801231	1		GBP2	0.886819	0.000113264	0.00228867		DNAAF1	2.12159	0.00578316	0.0170212
ACAT2	0.206328	0.559201	1		ATP8A1	0.0143696	0.907492	0.999745		ACAT2	0.244602	0.487328	1		PSTPIP2	0.886057	3.32117e-08	3.06999e-06		TXNDC2	2.12091	0.000172517	0.000750183
ACBD3	0.0783159	0.693813	1		ATRX	0.119386	0.356709	0.999745		ACBD3	0.0533143	0.789052	1		MGAM2	0.885786	0.000454517	0.00679144		STAT1	2.11287	1.29312e-139	1.49574e-136
ACBD4	-0.391233	0.555448	1		ATXN1	-0.00671121	0.968383	0.999745		ACBD4	-0.417604	0.529657	1		CLMP	0.879675	0.00655206	0.0518865		COL1A1	2.07593	0.0266602	0.0629439
ACBD5	-0.0800547	0.727975	1		B2M	0.283159	0.211291	0.999745		ACBD5	0.0930954	0.684862	1		F2RL1	0.877753	6.7809e-10	1.26236e-07		SLC10A6	2.06425	0.0381472	0.0845549
ACBD6	-0.122673	0.643841	1		B4GALT1	-0.0113748	0.938917	0.999745		ACBD6	-0.442725	0.0775975	1		OR52K1	0.877603	7.48258e-06	0.000267603		H4C14	2.04692	6.16164e-05	0.000298783
ACBD7	-2.718	0.253175	1		BACH1	0.14927	0.225587	0.999745		ACBD7	0.0294475	0.990212	1		OR52K2	0.876024	0.0228892	0.122033		TMEM255A	2.04177	1.27515e-10	1.43844e-09
ACCS	-0.363803	0.352338	1		BAG1	0.117059	0.49803	0.999745		ACCS	-0.190099	0.622838	1		NPC2	0.861987	1.60344e-08	1.68599e-06		TNFSF10	2.03365	8.2248e-33	3.91381e-31
ACCSL	-1.28947	0.692635	1		BAG6	-0.0293984	0.854249	0.999745		ACCSL	1.09582	0.735727	1		NECTIN2	0.861618	0.0629279	0.236312		AIM2	2.02982	1.34345e-68	2.80576e-66
ACD	0.875248	0.157006	1		BASP1	0.207811	0.127117	0.999745		ACD	0.520986	0.404883	1		ENSG00000283782	0.861177	0.00100694	0.0126351		CEACAM1	2.02075	9.72865e-73	2.25061e-70
ACE	-0.493488	0.786023	1		BAZ1A	0.163783	0.309747	0.999745		ACE	-0.240115	0.895264	1		MICB	0.860743	8.43141e-09	9.87084e-07		RSPH10B	2.01855	0.514563	0.651797
ACE2	0.140314	0.981353	1		BAZ2A	-0.0300138	0.85115	0.999745		ACE2	0.128997	0.982856	1		DYSF	0.858514	3.76299e-08	3.39147e-06		GPR84	2.00655	4.93513e-29	1.96842e-27
ACER1	0.763381	0.853801	1		BAZ2B	0.0824356	0.513935	0.999745		ACER1	-0.0560411	0.989119	1		TDRD7	0.858284	3.41942e-09	4.62274e-07		DZIP1L	1.99659	3.60803e-11	4.33338e-10
ACER2	0.053225	0.940564	1		BCL11A	0.118989	0.438265	0.999745		ACER2	0.266759	0.703392	1		IFI30	0.856211	0.0162104	0.0961782		FAM72D	1.99489	1.7943e-05	9.79701e-05
ACER3	0.0362266	0.878748	1		BCL11B	-0.146934	0.300415	0.999745		ACER3	0.00144348	0.995122	1		SHOC1	0.854897	7.43642e-08	5.90546e-06		ZCCHC2	1.97146	4.10161e-82	1.18608e-79
ACHE	0.822795	0.663373	1		BCL2L1	-0.16134	0.631843	0.999745		ACHE	-0.465002	0.804965	1		POLB	0.85452	4.01741e-10	8.29485e-08		SDC3	1.96931	3.76935e-32	1.71238e-30
ACIN1	0.150341	0.409278	1		BCL6	0.207742	0.135956	0.999745		ACIN1	0.0506006	0.785087	1		XRN1	0.854267	1.49688e-09	2.34264e-07		SAMD4A	1.9641	3.8201e-54	4.59543e-52
ACKR1	2.79465	0.104989	1		BCL9L	-0.121277	0.4918	0.999745		ACKR1	-0.0186825	0.991734	1		FAS	0.854187	1.25768e-09	2.04031e-07		RNF213	1.96376	5.68243e-94	2.08407e-91
ACKR2	-1.43099	0.387863	1		BCLAF1	0.0536772	0.716073	0.999745		ACKR2	2.01078	0.225575	1		KCTD4	0.853159	0.00662011	0.0520969		SSTR2	1.95946	0.233489	0.36489
ACKR3	-0.600561	0.331532	1		BIN2	0.117594	0.246306	0.999745		ACKR3	-0.136036	0.824545	1		NHSL1	0.850776	0.0172949	0.100874		IL31RA	1.94846	2.92648e-25	9.779e-24
ACKR4	0.587662	0.571795	1		BIRC2	0.0924579	0.531734	0.999745		ACKR4	-0.470789	0.650658	1		SH3RF1	0.838431	0.00782412	0.0583776		INSYN2B	1.93738	0.0499625	0.105945
ACLY	-0.063505	0.732702	1		BIRC3	-0.140577	0.439098	0.999745		ACLY	-0.19705	0.275218	1		SIPA1L1	0.837514	1.19669e-09	1.99846e-07		TIMM10	1.92004	6.09042e-19	1.35476e-17
ACMSD	0.0802677	0.921995	1		BIRC6	-0.123819	0.442505	0.999745		ACMSD	0.19535	0.810225	1		TBC1D30	0.832332	0.000169979	0.00319584		MEP1B	1.91332	0.00485994	0.0145837
ACO1	0.276814	0.533611	1		BMP2K	-0.00865618	0.952288	0.999745		ACO1	-0.199381	0.656059	1		TMEM140	0.83102	8.12061e-12	3.41547e-09		PDE1C	1.90669	0.0499988	0.105981
ACO2	0.174664	0.549859	1		BNIP2	0.0484656	0.706685	0.999745		ACO2	-0.0256595	0.929963	1		ADM	0.818803	2.45892e-06	0.000107398		PARP12	1.8979	2.51847e-63	4.40351e-61
ACOD1	0.511796	0.836582	1		BNIP3L	-0.0351349	0.873165	0.999745		ACOD1	1.30249	0.594623	1		CHGA	0.813917	0.0110266	0.0743266		TCN2	1.89769	1.68459e-39	1.13086e-37
ACOT1	-0.541835	0.884508	1		BOD1L1	0.110761	0.338414	0.999745		ACOT1	0.957381	0.795754	1		DOCK8-AS1	0.813361	8.26598e-06	0.000289717		DTX3L	1.89687	1.14224e-226	5.7253e-223
ACOT11	0.144772	0.860754	1		BPTF	0.0208765	0.868325	0.999745		ACOT11	0.10951	0.890771	1		ANXA3	0.81297	2.5787e-05	0.000721274		MYOF	1.8925	3.62553e-48	3.6104e-46
ACOT12	-0.599006	0.872649	1		BRAF	0.0393849	0.733886	0.999745		ACOT12	-1.2843	0.728732	1		FFAR2	0.810121	1.2453e-08	1.36482e-06		TARM1	1.88081	0.00139496	0.0048827
ACOT13	-0.171602	0.50367	1		BRD2	0.0510603	0.559179	0.999745		ACOT13	-0.35531	0.152204	1		ZNFX1	0.809677	2.27308e-10	5.06138e-08		SAA2	1.87302	0.0874594	0.167982
ACOT2	0.724654	0.218829	1		BRD4	-0.00596092	0.971264	0.999745		ACOT2	0.690403	0.242165	1		NTNG2	0.804794	3.82499e-06	0.000152946		C1orf167	1.87001	0.108686	0.199696
ACOT4	-0.321519	0.80868	1		BRWD1	0.0637251	0.549762	0.999745		ACOT4	0.151898	0.90757	1		TOR1B	0.804163	4.97689e-07	2.86891e-05		HERC6	1.8653	2.50266e-23	7.33578e-22
ACOT6	-0.318159	0.957745	1		BRWD3	-0.0323789	0.800795	0.999745		ACOT6	0.52835	0.929878	1		SOD2	0.801837	4.74755e-05	0.00116695		PML	1.85749	2.92824e-69	6.20168e-67
ACOT7	0.332688	0.726011	1		BSG	-0.0871436	0.691314	0.999745		ACOT7	0.0910129	0.923487	1		C1QA	0.801183	0.0321377	0.15315		FRMD3	1.85216	3.11602e-52	3.52298e-50
ACOT8	0.0231191	0.945498	1		BTAF1	-0.0370591	0.813545	0.999745		ACOT8	-0.219291	0.510985	1		ICAM1	0.800619	1.97721e-06	9.20213e-05		MOV10	1.84875	1.39309e-60	2.1259e-58
ACOT9	0.0409375	0.876382	1		BTF3	0.0296908	0.850713	0.999745		ACOT9	-0.274276	0.28647	1		FRMD3	0.800541	0.00165307	0.0187161		EXOC3L4	1.84377	0.0885074	0.169561
ACOX1	0.180139	0.402611	1		BTG1	0.0339047	0.763448	0.999745		ACOX1	-0.00164093	0.994033	1		GCH1	0.798816	1.10958e-07	8.18205e-06		BCL2L14	1.84023	6.48894e-05	0.000312537
ACOX2	-0.264523	0.875129	1		BTG2	0.193358	0.0339191	0.711443		ACOX2	-0.908642	0.581379	1		SNX10	0.796878	1.4527e-12	1.37474e-09		DNER	1.83552	0.079728	0.155697
ACOX3	-0.0332619	0.928213	1		BTN3A1	0.119368	0.22111	0.999745		ACOX3	0.371873	0.306424	1		TRANK1	0.796569	2.66294e-08	2.58465e-06		SECTM1	1.83448	3.17242e-120	2.27161e-117
ACOXL	-1.05617	0.50405	1		BTN3A2	0.0846606	0.475214	0.999745		ACOXL	0.481187	0.758311	1		LPCAT2	0.796302	5.12608e-05	0.00124918		NRN1	1.81612	1.30758e-09	1.30906e-08
ACP1	-0.0197509	0.925185	1		C11orf21	0.0641008	0.50506	0.999745		ACP1	0.010605	0.959771	1		GNB4	0.794763	3.17352e-10	6.67379e-08		CPSF4L	1.8135	0.0369231	0.0822538
ACP2	0.0257609	0.960648	1		C15orf39	0.224391	0.19819	0.999745		ACP2	-0.658721	0.193071	1		HERC6	0.79365	1.34638e-06	6.70592e-05		MT2A	1.80289	1.1952e-18	2.61225e-17
ACP3	-0.209784	0.377403	1		C16orf54	0.0706434	0.593202	0.999745		ACP3	-0.0603029	0.802534	1		SAMHD1	0.793497	1.24593e-08	1.36482e-06		CDHR5	1.78833	3.55544e-07	2.61946e-06
ACP4	0.776546	0.595887	1		C16orf72	0.0798173	0.380667	0.999745		ACP4	-0.24587	0.862463	1		LY96	0.793419	0.000366854	0.00580055		IFITM1	1.78062	3.86209e-76	9.67904e-74
ACP5	-0.544027	0.142676	1		C18orf25	0.320096	0.0225351	0.545359		ACP5	0.438338	0.246804	1		APOL2	0.792568	3.54882e-07	2.20221e-05		OR52B4	1.77234	0.00025428	0.00106443
ACP6	-0.366844	0.326642	1		C5AR1	0.114356	0.377522	0.999745		ACP6	0.327609	0.378894	1		DISC1	0.791402	7.2589e-08	5.80507e-06		VAMP5	1.77114	2.36745e-20	5.77912e-19
ACRBP	0.22525	0.603514	1		C6orf62	0.011586	0.906995	0.999745		ACRBP	0.377658	0.37671	1		PML	0.789946	3.33204e-05	0.000875894		IFI16	1.76847	3.22448e-86	1.03163e-83
ACRV1	-0.970271	0.87143	1		C9orf72	0.17863	0.332697	0.999745		ACRV1	1.0117	0.865757	1		APOBEC3A	0.789738	4.22733e-10	8.57243e-08		HBG2	1.76054	0.0506694	0.107206
ACSBG1	-1.35774	0.231215	1		CAB39	-0.036481	0.760219	0.999745		ACSBG1	0.761506	0.487435	1		LHFPL2	0.789066	2.17009e-06	9.85744e-05		LKAAEAR1	1.75509	0.107419	0.197827
ACSBG2	-2.32032	0.0932816	1		CACUL1	0.0353904	0.729757	0.999745		ACSBG2	0.687706	0.623116	1		TAP1	0.787798	1.69377e-10	3.92539e-08		CACNA1E	1.75132	1.234e-55	1.52096e-53
ACSF2	0.473316	0.235698	1		CALCOCO1	0.100321	0.315413	0.999745		ACSF2	-0.118434	0.769902	1		SELL	0.786615	3.64855e-12	2.43723e-09		TRIM5	1.75016	2.1915e-71	4.99296e-69
ACSF3	0.063212	0.799293	1		CALCOCO2	0.172423	0.0606843	0.877725		ACSF3	-0.00239305	0.992318	1		AP5B1	0.785019	9.25277e-11	2.38806e-08		CXCL9	1.74301	5.3297e-08	4.43267e-07
ACSL1	0.00944672	0.974127	1		CALM1	-0.142409	0.0863421	0.958402		ACSL1	-0.0254897	0.930674	1		ST6GALNAC2	0.782783	0.000110522	0.0022533		BST2	1.73899	6.64311e-67	1.3499e-64
ACSL3	0.14155	0.570947	1		CALM2	0.141137	0.467836	0.999745		ACSL3	-0.147562	0.555544	1		GNS	0.782617	2.33699e-10	5.10362e-08		NR5A1	1.73502	0.00736243	0.0209215
ACSL4	0.280854	0.234226	1		CALM3	-0.0102635	0.921789	0.999745		ACSL4	0.0914342	0.707688	1		SQOR	0.779981	2.29248e-07	1.53138e-05		FMNL2	1.73343	7.55283e-34	3.77315e-32
ACSL5	0.101967	0.633713	1		CALR	-0.175983	0.13082	0.999745		ACSL5	0.0490775	0.819965	1		ALPK1	0.779243	8.23958e-08	6.45301e-06		PKD2L1	1.7268	0.00152084	0.00527661
ACSL6	0.138709	0.675953	1		CAMK1D	-0.100229	0.491105	0.999745		ACSL6	0.142783	0.665821	1		TRIM5	0.779018	2.42317e-07	1.59985e-05		TOR1B	1.72528	9.33692e-59	1.28807e-56
ACSM1	0.254636	0.758624	1		CAMK2G	0.0140705	0.923041	0.999745		ACSM1	-0.742083	0.345059	1		SORT1	0.778928	1.88502e-07	1.28953e-05		TDRD7	1.71113	1.43226e-59	2.03178e-57
ACSM3	0.173233	0.569785	1		CAMK4	-0.0365934	0.794828	0.999745		ACSM3	0.217694	0.468993	1		FAM122C	0.777718	0.00246214	0.0251439		RAB39A	1.70939	1.7326e-41	1.2834e-39
ACSM4	0.98363	0.869677	1		CAMKK2	0.0213457	0.863643	0.999745		ACSM4	0.108531	0.985558	1		NADK	0.777664	5.2666e-11	1.49519e-08		KPTN	1.70852	5.0804e-54	6.06302e-52
ACSM5	0	1	1		CANX	-0.0902378	0.510713	0.999745		ACSM5	0	1	1		AFF1	0.777254	2.30434e-09	3.39845e-07		MAFB	1.68591	5.22015e-75	1.24596e-72
ACSM6	0.765626	0.662684	1		CAP1	-0.0575777	0.544107	0.999745		ACSM6	-1.69114	0.322737	1		SHTN1	0.776566	5.63293e-06	0.00021042		C1orf226	1.68493	2.07955e-05	0.000111999
ACSS1	-0.00752058	0.975573	1		CAPN2	-0.00258816	0.977698	0.999745		ACSS1	0.0348615	0.887068	1		EMC9	0.77249	0.0151563	0.0921386		MX2	1.68044	6.29061e-49	6.52358e-47
ACSS2	-0.166666	0.561034	1		CAPRIN1	-0.0229675	0.8137	0.999745		ACSS2	-0.0428589	0.881963	1		LRRK2	0.77107	4.42129e-09	5.83816e-07		HCAR1	1.68001	0.000252668	0.00105891
ACSS3	-0.336472	0.170877	1		CAPZA1	0.118716	0.538345	0.999745		ACSS3	-0.10653	0.676417	1		SLC1A3	0.769168	0.0339827	0.158778		F3	1.67992	0.0130923	0.0342976
ACTA1	0	1	1		CAPZA2	0.213057	0.351671	0.999745		ACTA1	0	1	1		NMI	0.764804	3.67715e-08	3.34061e-06		SAMD9	1.67664	3.6308e-18	7.66802e-17
ACTA2	0.175616	0.685629	1		CAPZB	-0.0558483	0.546621	0.999745		ACTA2	-0.48024	0.260122	1		STARD8	0.764438	0.00666175	0.052209		IL1RN	1.67398	3.99462e-16	7.42486e-15
ACTB	0.296562	0.246973	1		CARD8	0.174386	0.0530254	0.847936		ACTB	0.66933	0.00293664	1		PNPT1	0.762548	1.30137e-06	6.51031e-05		TAP1	1.66379	8.82442e-170	1.89561e-166
ACTG1	-0.120834	0.482868	1		CARS2	0.100571	0.375813	0.999745		ACTG1	0.329815	0.0341877	1		ADGRG2	0.760527	0.020564	0.113087		OR52K2	1.66183	1.16332e-07	9.20193e-07
ACTG2	0.91793	0.878501	1		CASC3	0.0520197	0.667261	0.999745		ACTG2	0.0303538	0.995966	1		BCL6	0.760207	0.000271019	0.00456032		PSME2	1.64662	1.48941e-92	5.33245e-90
ACTL10	-0.991924	0.383822	1		CASP1	0.300862	0.108083	0.999745		ACTL10	1.33546	0.230425	1		RAPGEF3	0.759884	0.0039918	0.0360055		NTNG2	1.64573	2.26333e-17	4.61788e-16
ACTL6A	-0.253583	0.367656	1		CASP4	0.24385	0.116452	0.999745		ACTL6A	0.209192	0.457653	1		ATP8B1	0.755716	0.0240054	0.125915		CYP19A1	1.64409	0.167011	0.28066
ACTL6B	0	1	1		CASP8	0.152232	0.225808	0.999745		ACTL6B	0	1	1		LMNB1	0.755646	4.07919e-07	2.43807e-05		SCARF1	1.63632	7.46062e-97	3.03204e-94
ACTL7A	0.949077	0.680358	1		CAST	0.0863623	0.366476	0.999745		ACTL7A	0.885118	0.70311	1		NCF1	0.755076	3.87316e-08	3.46327e-06		SLAMF8	1.63593	1.95044e-19	4.51212e-18
ACTL7B	0.514172	0.931765	1		CAT	-0.19247	0.385063	0.999745		ACTL7B	-0.302535	0.959823	1		FGL2	0.752862	4.8239e-09	6.29657e-07		PRRG1	1.6329	0.00209438	0.00696844
ACTL9	0	1	1		CAVIN2	-0.02055	0.90595	0.999745		ACTL9	0	1	1		TMEM268	0.748843	2.60742e-05	0.000723958		GCH1	1.63259	3.52529e-47	3.38184e-45
ACTN1	0.46017	0.0462608	1		CBL	-0.0375198	0.86051	0.999745		ACTN1	0.0921194	0.712702	1		TAP2	0.742689	4.97366e-08	4.18377e-06		SYT2	1.63132	0.12917	0.228859
ACTN3	0.291934	0.938839	1		CBX7	-0.0179528	0.866533	0.999745		ACTN3	0.392324	0.917352	1		CMTR1	0.742392	3.33191e-06	0.000135133		CIBAR1	1.63001	8.35508e-06	4.87337e-05
ACTN4	-0.074849	0.747756	1		CCDC69	0.0230089	0.78341	0.999745		ACTN4	-0.211558	0.355143	1		DUSP5	0.742278	0.00141046	0.0164955		MUC1	1.62864	7.3823e-05	0.000351308
ACTR10	-0.257369	0.348058	1		CCDC88C	0.0274903	0.839053	0.999745		ACTR10	0.11284	0.685392	1		TJP2	0.739258	0.0347474	0.160698		TRAFD1	1.62724	3.45101e-85	1.03786e-82
ACTR1A	-0.0715787	0.708858	1		CCL5	0.00824693	0.962564	0.999745		ACTR1A	0.14512	0.445011	1		SCG3	0.735166	0.00648305	0.0515918		PNPT1	1.61912	4.70805e-16	8.69716e-15
ACTR1B	0.0123346	0.963046	1		CCM2	0.0781026	0.45313	0.999745		ACTR1B	0.246197	0.346957	1		CAPNS2	0.734813	0.00132182	0.0157014		STX11	1.60828	6.29871e-96	2.49247e-93
ACTR2	0.0365325	0.850859	1		CCND2	-0.0912665	0.476041	0.999745		ACTR2	0.275284	0.1363	1		LILRB4	0.732026	0.00111298	0.0137231		TYMP	1.60811	5.35759e-125	4.24011e-122
ACTR3	-0.000225674	0.99896	1		CCND3	0.016209	0.911895	0.999745		ACTR3	0.0848341	0.623243	1		CLEC9A	0.731711	0.020661	0.113456		CCR1	1.60656	4.5765e-86	1.43368e-83
ACTR3B	-0.0153062	0.977202	1		CCNDBP1	0.0890803	0.428611	0.999745		ACTR3B	0.754112	0.147981	1		DMXL2	0.730508	4.87978e-08	4.14322e-06		OR52N1	1.60495	0.150848	0.258644
ACTR3C	0.500444	0.236629	1		CCNI	-0.0314265	0.828472	0.999745		ACTR3C	-0.0686187	0.87206	1		VPS9D1	0.72982	0.00236747	0.0244854		IDO2	1.59509	1.43001e-05	7.98478e-05
ACTR5	0.00746073	0.982762	1		CCNL1	0.0938468	0.526772	0.999745		ACTR5	-0.10424	0.759985	1		VSIG10	0.728975	0.00240057	0.0247377		LHFPL2	1.59247	1.24237e-61	1.96648e-59
ACTR6	0.188402	0.642752	1		CCNT2	0.0712198	0.660492	0.999745		ACTR6	0.203848	0.615731	1		TFEC	0.728822	2.17594e-05	0.000628752		FANCA	1.58727	3.57356e-87	1.16816e-84
ACTR8	-0.0783174	0.723737	1		CCNY	0.0407199	0.743224	0.999745		ACTR8	-0.0895696	0.684742	1		CHMP5	0.727399	3.86073e-07	2.36986e-05		CLEC6A	1.58365	5.15664e-23	1.47415e-21
ACTRT3	-0.391248	0.918513	1		CCR1	0.46259	0.000126115	0.0348289		ACTRT3	0.679798	0.857891	1		MOV10	0.725689	1.35421e-05	0.000440054		GRAMD1B	1.57481	8.46618e-53	9.71801e-51
ACVR1	-0.0408864	0.90612	1		CCR7	-0.0578964	0.718297	0.999745		ACVR1	-0.0270551	0.937308	1		DAPP1	0.724452	7.49343e-12	3.41547e-09		PARP10	1.57085	6.22699e-60	9.00339e-58
ACVR1B	-0.467612	0.139392	1		CD14	0.230475	0.163355	0.999745		ACVR1B	0.380151	0.235783	1		TSPAN16	0.723379	0.0315567	0.151394		CACNA1A	1.56346	1.71607e-17	3.5156e-16
ACVR1C	0.250876	0.620123	1		CD164	0.197117	0.216775	0.999745		ACVR1C	0.401202	0.424695	1		PSME2	0.718449	2.82982e-05	0.000770634		GBP2	1.55727	1.28115e-70	2.83304e-68
ACVR2A	0.137974	0.61711	1		CD300A	0.212978	0.0335217	0.711443		ACVR2A	-0.410441	0.123773	1		CLEC4D	0.71813	1.32965e-05	0.000436403		P2RY14	1.55603	2.20128e-16	4.15316e-15
ACVR2B	0.325766	0.360127	1		CD36	0.0920195	0.511922	0.999745		ACVR2B	0.182128	0.612353	1		PLAUR	0.717144	2.36648e-07	1.57156e-05		C5orf47	1.55261	0.00309732	0.00985078
ACVRL1	1.48364	0.320998	1		CD37	0.0274648	0.81594	0.999745		ACVRL1	-0.567705	0.700573	1		RAB20	0.715421	0.0013702	0.0161747		FOXC1	1.53718	0.00196434	0.00659031
ACY1	-0.312098	0.90427	1		CD3E	-0.0390049	0.789961	0.999745		ACY1	-0.304498	0.905477	1		IQCN	0.712923	0.00823157	0.0605818		UNC5C	1.53542	0.000826404	0.00305548
ACY3	0.530786	0.855538	1		CD4	-0.184098	0.307	0.999745		ACY3	1.3986	0.626604	1		GPR155	0.710851	3.40693e-11	1.0747e-08		TFEC	1.53284	2.79363e-12	3.73071e-11
ACYP1	-0.548941	0.384653	1		CD44	-0.0132501	0.909919	0.999745		ACYP1	-0.475016	0.442901	1		TLDC2	0.710358	0.0114563	0.0761697		PIK3AP1	1.53223	1.35332e-117	8.84779e-115
ACYP2	-0.753348	0.113399	1		CD46	0.215735	0.0802979	0.930445		ACYP2	0.349644	0.4731	1		TLR7	0.708071	2.0834e-05	0.000606644		ENSG00000281883	1.53066	0.0676873	0.136748
ADA	-0.764455	0.0380464	1		CD47	0.0234224	0.815243	0.999745		ADA	0.164837	0.670429	1		BST2	0.706858	2.74946e-05	0.000756056		MRGPRE	1.52955	0.112495	0.20534
ADA2	-0.150759	0.53115	1		CD48	0.118488	0.501025	0.999745		ADA2	-0.275935	0.239913	1		GRAMD1B	0.70683	0.000551288	0.00790458		LGALS9	1.5246	1.34397e-56	1.69825e-54
ADAD2	0.00840631	0.997614	1		CD52	0.0973956	0.693167	0.999745		ADAD2	0.405855	0.884511	1		SRSF12	0.706637	0.0243256	0.126833		MS4A4A	1.5208	8.30011e-22	2.24073e-20
ADAL	0.048086	0.925325	1		CD53	0.0679409	0.48955	0.999745		ADAL	-0.855722	0.0835985	1		PELI1	0.704708	3.22696e-11	1.0747e-08		FGF13	1.51955	8.38383e-18	1.74127e-16
ADAM10	0.0394081	0.813143	1		CD55	0.0766278	0.514831	0.999745		ADAM10	0.116334	0.480778	1		NT5C2	0.704138	1.1517e-10	2.8432e-08		IL4I1	1.51807	1.73959e-18	3.74759e-17
ADAM11	-1.40742	0.611207	1		CD6	-0.100037	0.455977	0.999745		ADAM11	-1.33213	0.627491	1		KCNH7	0.703751	2.41596e-06	0.000106339		GNB4	1.51572	2.86944e-114	1.79782e-111
ADAM12	0.316349	0.628539	1		CD74	0.0112165	0.9276	0.999745		ADAM12	-0.996504	0.112069	1		ANKUB1	0.703709	0.00040101	0.00618732		FAM124A	1.51561	0.0964933	0.181677
ADAM15	0.557309	0.0930321	1		CD93	0.0307028	0.858528	0.999745		ADAM15	0.348012	0.305896	1		PSME1	0.701492	2.53082e-07	1.66127e-05		APOL2	1.51551	5.2298e-89	1.78729e-86
ADAM17	0.0146726	0.934748	1		CDC42	0.0752769	0.465501	0.999745		ADAM17	-0.165484	0.344131	1		GUCY2C	0.701429	0.00150707	0.0174103		TREM2	1.50882	0.0215702	0.0527143
ADAM18	-0.300891	0.960035	1		CDC42EP3	0.062267	0.612696	0.999745		ADAM18	-0.268583	0.964323	1		INSL6	0.700673	0.00101511	0.0126816		NUB1	1.50676	5.15215e-66	1.01938e-63
ADAM19	-0.075794	0.747841	1		CDC42SE1	0.0248353	0.754393	0.999745		ADAM19	0.300086	0.188097	1		TRIM21	0.699832	9.56647e-07	5.10032e-05		CMTR1	1.50546	2.42881e-43	1.88257e-41
ADAM20	-0.0549327	0.942044	1		CDC42SE2	-0.100681	0.484552	0.999745		ADAM20	-0.282281	0.701527	1		IRF7	0.698654	3.68311e-05	0.000957102		SORT1	1.49685	7.17158e-86	2.2008e-83
ADAM21	0.36303	0.803363	1		CDK12	0.00303781	0.974315	0.999745		ADAM21	-2.6301	0.0702222	1		LACTB	0.697327	3.91791e-07	2.37924e-05		DDO	1.49651	1.49879e-05	8.3194e-05
ADAM22	0.204662	0.508551	1		CDK13	0.0163147	0.90033	0.999745		ADAM22	0.247279	0.421333	1		B4GALT5	0.696723	4.52346e-07	2.64785e-05		OR56A4	1.49552	0.16498	0.277993
ADAM23	-0.270718	0.725203	1		CDKN1B	0.0797186	0.555063	0.999745		ADAM23	0.555678	0.46492	1		SPATA1	0.694464	4.4307e-05	0.00111811		FAM72A	1.49459	3.65938e-09	3.47826e-08
ADAM28	0.0142439	0.945592	1		CDS2	-0.00402076	0.97281	0.999745		ADAM28	0.27297	0.17256	1		FCAR	0.694026	3.13742e-05	0.000832444		PSTPIP2	1.49376	2.81226e-35	1.46833e-33
ADAM29	1.31808	0.409529	1		CDV3	0.0114748	0.912238	0.999745		ADAM29	0.964067	0.545942	1		UNC93B1	0.692543	1.49144e-07	1.04749e-05		TAP2	1.49277	3.11507e-98	1.33832e-95
ADAM32	-1.23844	0.599212	1		CEACAM3	0.280264	0.0110766	0.374571		ADAM32	-0.160598	0.945106	1		LYSMD2	0.689802	3.97883e-05	0.00102225		TPSAB1	1.48933	0.0838453	0.162451
ADAM33	0	1	1		CEBPB	0.0278977	0.834668	0.999745		ADAM33	0	1	1		SLITRK4	0.688125	0.00526673	0.0443029		CCM2L	1.48299	0.0412788	0.0904428
ADAM7	-0.318159	0.957745	1		CELF1	0.0295183	0.766262	0.999745		ADAM7	0.52835	0.929878	1		MAB21L2	0.687642	0.0736666	0.262361		ZDHHC19	1.47796	1.0377e-09	1.0536e-08
ADAM8	0.0478876	0.773539	1		CELF2	0.127218	0.209903	0.999745		ADAM8	0.0839019	0.613586	1		MAFB	0.686392	0.000310277	0.00509177		KCNMA1	1.47587	9.46952e-12	1.19759e-10
ADAM9	0.175468	0.525469	1		CEMIP2	-0.120874	0.303329	0.999745		ADAM9	0.0723838	0.794168	1		AQP9	0.682728	1.15716e-09	1.96131e-07		XRN1	1.47358	4.24684e-78	1.14035e-75
ADAMDEC1	0.291641	0.745226	1		CEP350	0.0150643	0.897291	0.999745		ADAMDEC1	-0.797468	0.366928	1		LILRA5	0.682453	3.32519e-08	3.06999e-06		ADAR	1.46912	3.04463e-79	8.32403e-77
ADAMTS1	-0.531204	0.259103	1		CERT1	0.0238418	0.824017	0.999745		ADAMTS1	0.35173	0.453406	1		SCIMP	0.67919	5.70439e-05	0.00135945		ENSG00000249141	1.46536	0.00699537	0.0200513
ADAMTS10	-0.160027	0.744032	1		CFL1	-0.0317511	0.772449	0.999745		ADAMTS10	-0.147545	0.761664	1		VAMP3	0.679142	1.72123e-08	1.79324e-06		CBSL	1.4648	0.169236	0.283354
ADAMTS12	0.0538563	0.992844	1		CFLAR	0.144264	0.188684	0.999745		ADAMTS12	-0.746729	0.901015	1		PRDM5	0.678251	5.73421e-05	0.00135945		GK3P	1.46322	0.00947384	0.025925
ADAMTS13	-0.680663	0.665034	1		CFP	0.127862	0.281073	0.999745		ADAMTS13	2.71446	0.0794516	1		ANKRD34B	0.67619	0.0947658	0.305121		GLDN	1.45914	0.266255	0.403281
ADAMTS14	0.335368	0.955359	1		CGGBP1	0.0438228	0.7626	0.999745		ADAMTS14	-0.398251	0.947014	1		PHF11	0.67547	2.80984e-09	4.03906e-07		PRUNE2	1.44823	4.14885e-09	3.91136e-08
ADAMTS15	0.467826	0.937864	1		CHD1	0.0783752	0.5703	0.999745		ADAMTS15	-0.257941	0.965725	1		DENND1A	0.674557	1.22383e-05	0.000405185		IFI27	1.44195	1.26204e-05	7.10226e-05
ADAMTS16	-0.329857	0.934883	1		CHD2	0.0256425	0.774071	0.999745		ADAMTS16	1.17374	0.76905	1		ACSL1	0.668496	2.8179e-06	0.000119403		MMP1	1.44026	0.214272	0.341966
ADAMTS17	0.530279	0.393265	1		CHD3	-0.0801288	0.476169	0.999745		ADAMTS17	0.476473	0.443541	1		CD46	0.668431	3.29175e-11	1.0747e-08		UNC93B1	1.43775	9.62511e-67	1.92977e-64
ADAMTS2	0	1	1		CHMP1B	0.183647	0.211704	0.999745		ADAMTS2	0	1	1		LGALS9	0.667344	0.00244234	0.0250544		DPYSL3	1.42688	0.0275441	0.0646653
ADAMTS3	-0.285689	0.942586	1		CHST11	-0.0752235	0.58328	0.999745		ADAMTS3	1.3251	0.735751	1		TRIM38	0.663101	5.84329e-10	1.10594e-07		GPR85	1.42394	0.19865	0.322337
ADAMTS4	0.413182	0.721989	1		CHST15	0.254009	0.0640829	0.896229		ADAMTS4	-0.497556	0.665874	1		SP110	0.662525	3.37682e-08	3.09252e-06		PGLYRP4	1.42145	0.160262	0.271687
ADAMTS5	0.0820453	0.911312	1		CIITA	-0.0518358	0.704178	0.999745		ADAMTS5	0.775592	0.276358	1		GASK1B	0.662048	1.25871e-06	6.35287e-05		CHMP5	1.42106	4.61357e-15	7.91041e-14
ADAMTS6	-0.301102	0.639157	1		CIRBP	-0.0675224	0.573927	0.999745		ADAMTS6	0.332789	0.598567	1		IFNK	0.660917	0.00661438	0.0520894		NT5C3A	1.41713	4.71374e-33	2.27912e-31
ADAMTS7	-0.317825	0.957789	1		CLEC12A	0.232891	0.184625	0.999745		ADAMTS7	-0.288008	0.961746	1		FAAP24	0.659575	0.0674932	0.247379		SLIT2	1.41377	0.128821	0.228468
ADAMTS8	-0.0993391	0.970863	1		CLEC2D	0.107835	0.383424	0.999745		ADAMTS8	1.53224	0.569021	1		IRF9	0.657193	5.81801e-06	0.00021521		MDK	1.4061	1.26117e-11	1.57641e-10
ADAMTS9	0	1	1		CLEC7A	0.232274	0.0537316	0.847936		ADAMTS9	0	1	1		CSMD1	0.657065	0.0786234	0.273209		APOBEC3A	1.40573	3.40999e-39	2.24895e-37
ADAMTSL1	-0.107781	0.985645	1		CLIC1	0.122337	0.439386	0.999745		ADAMTSL1	0.602541	0.919855	1		EGLN1	0.656697	8.53811e-10	1.56328e-07		ENSG00000255663	1.40456	0.0758221	0.149664
ADAMTSL2	-0.429463	0.942978	1		CLK1	0.131278	0.453011	0.999745		ADAMTSL2	-0.400963	0.946757	1		CARD16	0.655042	4.59416e-05	0.00114411		TRANK1	1.40427	2.38612e-69	5.12572e-67
ADAMTSL3	-0.711233	0.905565	1		CLK3	0.0881999	0.342162	0.999745		ADAMTSL3	1.06267	0.859224	1		CXCR2	0.651848	0.00112157	0.0138057		CFAP97D1	1.40107	0.0219097	0.0533793
ADAMTSL4	-0.103925	0.747518	1		CLTC	-0.17443	0.254162	0.999745		ADAMTSL4	-0.601879	0.0465003	1		PATL1	0.650124	5.00728e-05	0.00122549		GJD4	1.40099	0.097793	0.18345
ADAMTSL5	0.933942	0.612128	1		CMIP	0.0240883	0.872586	0.999745		ADAMTSL5	-0.660185	0.720807	1		UBN1	0.649629	3.6505e-06	0.000146485		NGFR	1.40047	3.45496e-06	2.15838e-05
ADAP1	0.320768	0.453278	1		CMPK2	1.06274	0.00416033	0.229789		ADAP1	-0.268276	0.530932	1		ENSG00000213865	0.648569	0.00165294	0.0187161		MARCO	1.39684	1.12146e-12	1.55567e-11
ADAP2	0.044367	0.918076	1		CMTM6	0.0940307	0.472276	0.999745		ADAP2	-0.429814	0.31071	1		WDFY3	0.648056	1.46001e-08	1.57903e-06		FFAR2	1.39659	1.7794e-57	2.36786e-55
ADAR	0.0246084	0.92882	1		CNBP	0.0719047	0.640838	0.999745		ADAR	-0.046385	0.866958	1		PRR11	0.647849	0.0940519	0.304115		TAF7L	1.39576	0.534557	0.668887
ADARB1	-0.051712	0.863655	1		CNN2	0.00556109	0.972569	0.999745		ADARB1	-0.109141	0.715418	1		BACH1	0.647488	3.34504e-11	1.0747e-08		GPR37L1	1.39281	0.176407	0.292753
ADARB2	0.30622	0.817154	1		CNOT1	-0.138709	0.354336	0.999745		ADARB2	-0.122204	0.927043	1		LY6E	0.645743	0.000285182	0.00474858		C11orf91	1.39214	0.193802	0.316006
ADAT1	-0.111152	0.648447	1		CNOT6L	-0.0508106	0.626227	0.999745		ADAT1	-0.197764	0.410415	1		MEFV	0.645481	5.82109e-08	4.82513e-06		KIAA0895L	1.38999	3.37571e-21	8.73676e-20
ADAT2	0.0638649	0.85298	1		CNPPD1	-0.061782	0.716067	0.999745		ADAT2	-0.00775752	0.981849	1		ARHGAP44	0.645022	0.0698819	0.253054		NOS1AP	1.38919	9.01274e-05	0.000419451
ADAT3	1.36358	0.773939	1		CNPY3	0.117093	0.228962	0.999745		ADAT3	-0.945852	0.841638	1		SRGAP2	0.644907	0.000440232	0.0066128		OR52K1	1.38634	8.0905e-12	1.02925e-10
ADCK1	-1.00729	0.151259	1		COP1	0.135904	0.311719	0.999745		ADCK1	-0.14594	0.837933	1		ISG20	0.644035	1.44836e-06	7.12017e-05		APOBEC3B	1.38575	1.03286e-15	1.86448e-14
ADCK2	0.3028	0.494713	1		CORO1A	-0.043786	0.697001	0.999745		ADCK2	0.36211	0.413699	1		GALM	0.642598	0.000317793	0.00518453		CD300E	1.38478	5.32298e-62	8.70018e-60
ADCK5	-0.0904201	0.900571	1		COTL1	0.0948451	0.306715	0.999745		ADCK5	-0.559613	0.433124	1		IRF1	0.642561	3.98182e-07	2.40519e-05		DHRS9	1.37939	4.04064e-37	2.2587e-35
ADCY1	-0.199153	0.831259	1		CPD	-0.13963	0.65779	0.999745		ADCY1	0.149689	0.870671	1		SUCNR1	0.64238	0.0864902	0.290501		FN1	1.37891	0.0309515	0.0712084
ADCY10	0.735325	0.443223	1		CPEB4	0.0413765	0.727063	0.999745		ADCY10	0.328719	0.732515	1		CPM	0.641804	0.00926729	0.0659395		TMEM268	1.37842	1.99837e-69	4.35501e-67
ADCY3	-0.266325	0.602871	1		CPPED1	0.234817	0.0513162	0.841891		ADCY3	0.23539	0.64213	1		PPL	0.640339	0.00125066	0.0150328		TSNAX-DISC1	1.37456	1.23321e-09	1.24039e-08
ADCY4	0.358266	0.468651	1		CPSF6	0.0368021	0.783729	0.999745		ADCY4	0.579356	0.240199	1		SUV39H2	0.639197	0.000786584	0.0104718		SLC26A8	1.37284	5.75783e-37	3.20669e-35
ADCY5	1.52254	0.267884	1		CREB1	0.0330863	0.736143	0.999745		ADCY5	1.36295	0.311676	1		CXCR1	0.637995	3.90234e-07	2.37924e-05		NXF3	1.36864	0.117655	0.212795
ADCY6	1.35672	0.485577	1		CREB5	0.130061	0.246171	0.999745		ADCY6	0.330128	0.86563	1		UBE2D1	0.637535	2.00668e-09	3.03838e-07		HSPA4L	1.36786	0.057758	0.119777
ADCY7	0.00879354	0.968148	1		CREBBP	0.0160125	0.936152	0.999745		ADCY7	0.0413451	0.85129	1		FAM8A1	0.635562	7.51403e-07	4.10237e-05		TENT5A	1.3658	7.11479e-47	6.72862e-45
ADCY9	0.309149	0.479653	1		CREBRF	0.175561	0.183399	0.999745		ADCY9	-0.082919	0.849707	1		CASP1	0.635442	1.94799e-07	1.31675e-05		PRRG4	1.36343	2.68697e-77	6.96621e-75
ADD1	0.181753	0.398902	1		CRLF3	0.0291385	0.796832	0.999745		ADD1	0.016494	0.940061	1		CC2D2A	0.635161	9.43757e-08	7.14487e-06		CAPNS2	1.36191	2.0252e-20	4.96785e-19
ADD2	-0.0743874	0.844551	1		CRYBG1	-0.0966951	0.408473	0.999745		ADD2	-0.227849	0.542518	1		TMEM121B	0.6343	0.00475171	0.0408481		ENSG00000283208	1.35239	0.077797	0.1528
ADD3	-0.163868	0.290279	1		CSDE1	0.00658802	0.959453	0.999745		ADD3	0.152508	0.326951	1		GAB1	0.632279	1.24992e-08	1.36482e-06		NMI	1.3501	3.38971e-44	2.77017e-42
ADGB	0.146828	0.966536	1		CSF2RB	0.0040121	0.975168	0.999745		ADGB	1.01277	0.76983	1		TRIM25	0.631809	1.31108e-09	2.09698e-07		SAT1	1.34694	1.31463e-16	2.51502e-15
ADGRA2	-1.06423	0.189101	1		CSF3R	0.186781	0.118853	0.999745		ADGRA2	0.0612808	0.939986	1		CSRNP1	0.629789	1.6852e-05	0.000515826		LIF	1.34686	6.33101e-05	0.000305616
ADGRA3	0.014771	0.9721	1		CSK	-0.00162112	0.990247	0.999745		ADGRA3	-0.194271	0.64123	1		POLA2	0.627759	0.0137253	0.0859708		ATF5	1.34534	3.09202e-51	3.39377e-49
ADGRB1	-1.25028	0.525775	1		CSNK1A1	-0.0239696	0.837677	0.999745		ADGRB1	-0.417638	0.8314	1		MLKL	0.626577	2.89908e-08	2.7435e-06		DUXB	1.34389	0.0210015	0.0515002
ADGRB2	-0.410619	0.842846	1		CSNK1D	-0.0119276	0.912428	0.999745		ADGRB2	0.343196	0.868449	1		SIGLEC5	0.625447	0.0306995	0.149368		SLC12A8	1.34045	1.09122e-06	7.47549e-06
ADGRB3	-1.89548	0.202692	1		CSNK1G2	0.0340331	0.728767	0.999745		ADGRB3	0.868202	0.543774	1		DHRSX	0.624902	0.000185082	0.00340913		GBP3	1.33707	1.17443e-34	6.00676e-33
ADGRD1	-0.435172	0.499756	1		CST3	0.194934	0.160297	0.999745		ADGRD1	-0.590216	0.350506	1		PLGRKT	0.624457	0.00307712	0.0297056		ZNFX1	1.33438	2.20411e-57	2.90729e-55
ADGRE1	0.165203	0.482179	1		CTBP1	-0.0622465	0.526443	0.999745		ADGRE1	-0.0634425	0.788971	1		HCAR3	0.622408	3.57583e-05	0.000931355		WDFY1	1.32291	5.50788e-54	6.52142e-52
ADGRE2	-0.298851	0.276729	1		CTBS	0.161878	0.226557	0.999745		ADGRE2	-0.41542	0.120013	1		GBP3	0.621336	4.07751e-06	0.000161684		TMEM123	1.31999	1.46678e-18	3.19652e-17
ADGRE3	-0.127165	0.590565	1		CTDSP1	0.00946122	0.932619	0.999745		ADGRE3	-0.0191867	0.935969	1		THEMIS2	0.620928	1.24671e-09	2.04031e-07		OOSP1	1.31909	0.145002	0.250534
ADGRE5	-0.13376	0.646664	1		CTDSP2	0.0489672	0.713231	0.999745		ADGRE5	-0.0651129	0.824889	1		TMEM106A	0.620299	0.0184544	0.10547		SRGAP2	1.31899	1.28502e-16	2.4615e-15
ADGRF1	0	1	1		CTNNB1	-0.0309603	0.690348	0.999745		ADGRF1	0	1	1		RBCK1	0.619548	1.4383e-07	1.03376e-05		RBCK1	1.31499	5.34265e-76	1.31701e-73
ADGRF2	0	1	1		CTSA	-0.135266	0.343238	0.999745		ADGRF2	0	1	1		TASL	0.619401	5.93087e-07	3.3342e-05		CSRNP1	1.31465	1.7054e-37	9.75062e-36
ADGRF3	-0.0944789	0.889483	1		CTSB	0.0392987	0.815627	0.999745		ADGRF3	0.0992474	0.88335	1		TMEM150B	0.616061	0.142016	0.383894		SMCO4	1.31181	2.78419e-38	1.68814e-36
ADGRF4	0	1	1		CTSC	0.0938034	0.375269	0.999745		ADGRF4	0	1	1		DRAM1	0.614034	0.000412002	0.00630551		SP140	1.30652	1.93902e-45	1.71512e-43
ADGRG1	-0.26552	0.546185	1		CTSS	0.240601	0.0462024	0.813597		ADGRG1	0.469564	0.276952	1		NOD2	0.613377	2.22875e-06	9.96443e-05		EPB41L3	1.3059	6.92331e-53	8.07022e-51
ADGRG2	0.116687	0.864536	1		CTSZ	0.149031	0.207744	0.999745		ADGRG2	-0.308921	0.645138	1		ECT2L	0.613181	0.0307448	0.149396		ENSG00000239920	1.30101	1.6575e-14	2.71206e-13
ADGRG3	-0.246591	0.430798	1		CUX1	-0.0883514	0.529608	0.999745		ADGRG3	0.0680204	0.83104	1		DYNLT1	0.613148	6.73184e-08	5.46049e-06		RHBDF2	1.30098	2.52781e-71	5.67323e-69
ADGRG5	-0.204971	0.612465	1		CX3CR1	0.0035196	0.987266	0.999745		ADGRG5	0.0730337	0.856228	1		TAS2R13	0.612676	0.0469517	0.196023		FAS	1.29843	1.07354e-15	1.93095e-14
ADGRG6	0.154652	0.898707	1		CXCR1	0.213299	0.108372	0.999745		ADGRG6	1.85276	0.126038	1		IFITM2	0.612261	1.76131e-06	8.43941e-05		PRLR	1.29604	4.4044e-33	2.13642e-31
ADGRG7	-0.253615	0.874289	1		CXCR2	0.229813	0.0918474	0.981878		ADGRG7	-0.226971	0.88679	1		CRISPLD2	0.611959	3.18856e-06	0.000130249		PRKD1	1.29433	0.108025	0.198773
ADGRL1	-0.141418	0.681257	1		CXCR4	0.159585	0.252481	0.999745		ADGRL1	-0.313012	0.354155	1		PTPRN2	0.611882	0.0155241	0.0936231		DISC1	1.29214	8.69557e-36	4.5879e-34
ADGRL2	-0.317825	0.957789	1		CYB5R4	0.143604	0.330179	0.999745		ADGRL2	-0.288008	0.961746	1		MPZL1	0.610059	2.84194e-08	2.71202e-06		ABCB11	1.29091	0.0353173	0.0793228
ADGRL4	0.0497622	0.993379	1		CYBA	-0.0710841	0.508349	0.999745		ADGRL4	0.102961	0.986307	1		ADAM20	0.609502	0.0901154	0.297745		EPHB2	1.29075	7.08157e-25	2.29495e-23
ADGRV1	0.427965	0.609871	1		CYBB	0.0824419	0.458356	0.999745		ADGRV1	0.132512	0.874254	1		FCGR3B	0.607661	1.04603e-05	0.000353534		KREMEN1	1.28987	2.77671e-36	1.50192e-34
ADH1A	-0.53924	0.859175	1		CYBC1	-0.0276873	0.754354	0.999745		ADH1A	-1.11526	0.710177	1		LMTK2	0.605144	1.42371e-05	0.000456129		SLC6A12	1.2883	4.69724e-19	1.05422e-17
ADH4	-0.930741	0.549716	1		CYFIP2	-0.087035	0.553857	0.999745		ADH4	-0.176018	0.908815	1		KIAA0825	0.604931	1.4259e-05	0.000456129		KIAA1958	1.28775	3.23834e-21	8.41018e-20
ADH5	-0.514295	0.0429732	1		CYLD	0.0820546	0.52205	0.999745		ADH5	0.403786	0.124082	1		SMCHD1	0.604167	1.66208e-07	1.15795e-05		PSMB9	1.28761	5.76038e-45	4.92152e-43
ADH6	-0.451926	0.738636	1		CYP4F3	-0.0598064	0.748606	0.999745		ADH6	0.922184	0.498805	1		BMX	0.604044	0.0268212	0.136035		ABTB2	1.28206	3.79701e-24	1.1724e-22
ADHFE1	-0.246256	0.727954	1		CYRIA	0.0552315	0.608289	0.999745		ADHFE1	-0.295321	0.673108	1		GCNT7	0.603751	0.00204011	0.0218561		LPCAT2	1.27834	1.4852e-50	1.59521e-48
ADI1	0.376381	0.114848	1		CYRIB	0.146157	0.236676	0.999745		ADI1	0.0452013	0.855601	1		EPB41L3	0.602866	0.00010881	0.00223041		KLHDC7B	1.27774	2.35169e-28	8.99806e-27
ADIG	0.0752828	0.989988	1		CYTH1	-0.00806145	0.936264	0.999745		ADIG	0.0581982	0.992261	1		ACOT9	0.602114	2.03761e-06	9.40614e-05		SASH1	1.2762	8.56198e-16	1.55679e-14
ADIPOR1	0.447932	0.0860264	1		CYTH4	0.11941	0.183206	0.999745		ADIPOR1	-0.217298	0.427428	1		ATF5	0.601268	0.169397	0.422599		SMIM9	1.27152	0.297504	0.437642
ADIPOR2	-0.162385	0.485912	1		CYTIP	0.146289	0.172765	0.999745		ADIPOR2	0.0756636	0.747362	1		RNF149	0.600443	2.96114e-09	4.15145e-07		TTC21A	1.26904	1.6888e-09	1.66631e-08
ADIRF	0.888808	0.527983	1		DAPP1	0.207923	0.232826	0.999745		ADIRF	1.41811	0.313436	1		MT2A	0.599395	0.0126962	0.0817337		TMEM252	1.26452	2.52761e-24	7.91827e-23
ADK	-0.202783	0.442038	1		DAZAP2	0.0942263	0.233426	0.999745		ADK	0.257017	0.327565	1		MS4A7	0.599363	1.8513e-06	8.79638e-05		AP5B1	1.26363	1.17577e-57	1.5928e-55
ADM	-0.237773	0.499965	1		DBNL	-0.00207836	0.981793	0.999745		ADM	0.0422303	0.905913	1		ANKFY1	0.597863	5.74146e-06	0.00021377		FGL2	1.26286	2.3132e-46	2.13396e-44
ADM2	-2.04691	0.518994	1		DCAF12	-0.175593	0.410803	0.999745		ADM2	-0.242442	0.938917	1		NLN	0.595184	0.00116341	0.0141909		CA12	1.26215	0.0388338	0.0858994
ADM5	-0.254358	0.918937	1		DCP2	0.0589176	0.642534	0.999745		ADM5	0.295059	0.90556	1		RALB	0.594445	2.19267e-06	9.88092e-05		TRIM21	1.26122	1.1129e-75	2.69914e-73
ADNP	0.0524785	0.763438	1		DCUN1D1	-0.0213442	0.891681	0.999745		ADNP	-0.111191	0.520646	1		AMACR	0.594403	0.105808	0.325527		DYSF	1.26109	4.5081e-39	2.90937e-37
ADNP2	-0.178538	0.57191	1		DDX17	0.051496	0.630847	0.999745		ADNP2	-0.302696	0.330706	1		SASH1	0.593337	0.0252064	0.130348		SHFL	1.26054	1.1084e-35	5.82762e-34
ADO	-0.0456077	0.877082	1		DDX39B	0.0693109	0.50988	0.999745		ADO	0.366139	0.200018	1		CYBB	0.592019	2.30084e-05	0.000658146		FAM8A1	1.25795	3.28998e-40	2.3226e-38
ADORA1	-1.5238	0.563329	1		DDX3X	0.0862552	0.363452	0.999745		ADORA1	-1.07461	0.680306	1		LMO2	0.591751	1.6299e-05	0.000502965		NHSL1	1.25769	3.69479e-18	7.79222e-17
ADORA2A	0.0405616	0.955859	1		DDX5	0.064623	0.595102	0.999745		ADORA2A	0.23863	0.744201	1		MVP	0.5917	1.11637e-06	5.73641e-05		ADAMDEC1	1.25646	0.000964767	0.00350754
ADORA2B	-0.752292	0.305896	1		DDX58	0.697823	0.00111666	0.115644		ADORA2B	0.624008	0.388589	1		TIFA	0.591665	4.51858e-05	0.00113274		GK	1.25514	2.02371e-48	2.04231e-46
ADORA3	-0.443742	0.42247	1		DDX6	-0.0496862	0.672875	0.999745		ADORA3	0.178537	0.738795	1		REC8	0.591586	0.0324602	0.154169		NCF1	1.25352	7.59838e-38	4.46316e-36
ADPGK	-0.0269185	0.891579	1		DDX60	0.597243	0.00170322	0.156791		ADPGK	-0.373108	0.0370905	1		CD59	0.590342	5.98026e-06	0.000220493		MLKL	1.25248	3.3215e-64	6.0909e-62
ADPRH	-0.0341015	0.92985	1		DDX60L	0.443699	0.00519022	0.252947		ADPRH	0.183714	0.633001	1		TRIM69	0.589505	1.70641e-07	1.17445e-05		SHISA5	1.25245	6.28985e-61	9.75056e-59
ADPRHL1	0.613102	0.671751	1		DEF8	-0.0437188	0.747463	0.999745		ADPRHL1	-2.09356	0.132515	1		HPSE	0.589485	3.42601e-05	0.000894386		LILRB4	1.25153	4.46731e-36	2.3991e-34
ADPRM	0.0392775	0.897176	1		DENND2D	-0.0263653	0.747402	0.999745		ADPRM	0.295374	0.319409	1		RFTN2	0.588674	0.0523489	0.209691		SRGAP2B	1.25114	3.4028e-18	7.21692e-17
ADPRS	0.604505	0.0280966	1		DENND3	0.0680295	0.644013	0.999745		ADPRS	-0.106646	0.723245	1		SP100	0.587845	2.49567e-08	2.46442e-06		KCNJ2	1.25047	1.90707e-60	2.86766e-58
ADRA2A	-0.00274181	0.998952	1		DENND4A	-0.0348116	0.801783	0.999745		ADRA2A	0.91775	0.661499	1		FPR2	0.587548	2.47473e-06	0.000107675		LYSMD2	1.24767	3.14587e-35	1.63683e-33
ADRB1	0.366389	0.87633	1		DENND4B	-0.0768209	0.550423	0.999745		ADRB1	-1.21131	0.599852	1		ADAMTSL4	0.586806	0.000207019	0.00370222		TRPV4	1.2435	2.50539e-06	1.61067e-05
ADRB2	0.178728	0.52994	1		DENND5A	0.0542503	0.659968	0.999745		ADRB2	0.217126	0.445425	1		CYP27A1	0.586276	0.00595703	0.0483892		LGSN	1.23917	5.11487e-06	3.10381e-05
ADRM1	0.55231	0.079543	1		DGCR2	0.0268027	0.847026	0.999745		ADRM1	-0.0969614	0.770727	1		IFNGR2	0.586095	3.94928e-08	3.50375e-06		ISG20	1.23751	7.53669e-32	3.38296e-30
ADSL	-0.524666	0.200821	1		DGKA	-0.0970565	0.494341	0.999745		ADSL	-0.599291	0.142499	1		LCP1	0.583751	4.84704e-10	9.32932e-08		CADM4	1.23586	2.71621e-15	4.74375e-14
ADSS1	-0.121789	0.910238	1		DGKD	-0.137762	0.325222	0.999745		ADSS1	0.158927	0.882274	1		NT5C3A	0.583714	7.44711e-07	4.09234e-05		OOSP3	1.23264	6.65844e-05	0.00031978
ADSS2	0.00462279	0.978575	1		DGKZ	-0.152205	0.279774	0.999745		ADSS2	0.100152	0.555754	1		EIF4E3	0.5833	6.28391e-09	7.67312e-07		RGL1	1.23012	8.95726e-23	2.53654e-21
ADTRP	0.153726	0.699902	1		DGLUCY	0.188544	0.0981979	0.998245		ADTRP	-0.118128	0.766213	1		NLRC5	0.583105	5.50617e-07	3.13035e-05		NAPA	1.22994	7.68647e-49	7.86268e-47
AEBP1	0.255833	0.740943	1		DHX15	0.10838	0.435416	0.999745		AEBP1	0.674894	0.37853	1		MYD88	0.58141	1.07347e-05	0.000360662		CASP1	1.22616	9.79529e-37	5.41514e-35
AEBP2	0.0756485	0.755822	1		DIAPH1	-0.219801	0.287384	0.999745		AEBP2	0.145264	0.545875	1		DGLUCY	0.581023	1.06187e-06	5.55697e-05		TMEM140	1.22516	2.21841e-64	4.16977e-62
AEN	0.19567	0.474528	1		DICER1	0.0734907	0.614568	0.999745		AEN	0.0964591	0.724372	1		TENT5A	0.579367	4.36121e-05	0.00110655		IRF1	1.2243	6.18226e-78	1.63092e-75
AFAP1	0.512743	0.234274	1		DIDO1	0.0287981	0.735168	0.999745		AFAP1	0.0292149	0.946088	1		LIMK2	0.578997	2.35642e-06	0.000104848		PHF11	1.22371	6.85913e-36	3.67049e-34
AFAP1L1	-0.781445	0.576081	1		DIP2B	0.125338	0.355186	0.999745		AFAP1L1	1.03929	0.451427	1		ENSG00000285258	0.578318	0.0549046	0.216058		SP110	1.22256	2.98489e-65	5.82906e-63
AFAP1L2	0.175377	0.806444	1		DMTF1	0.0580124	0.588701	0.999745		AFAP1L2	-0.41725	0.551854	1		ABHD4	0.577325	0.00137922	0.0162257		ANKFY1	1.21959	3.84019e-63	6.56192e-61
AFDN	0.223614	0.429436	1		DMTN	-0.107295	0.631583	0.999745		AFDN	0.0851451	0.763772	1		GCA	0.576454	8.39597e-08	6.48603e-06		ENSG00000259529	1.21824	5.66899e-17	1.10996e-15
AFF1	0.17957	0.497094	1		DMXL2	0.174198	0.227043	0.999745		AFF1	-0.290836	0.26637	1		SAT1	0.575916	4.92493e-07	2.85345e-05		PTGFR	1.21747	0.168238	0.282124
AFF2	0.216044	0.538005	1		DNAJB6	0.160909	0.0945988	0.98585		AFF2	-0.505452	0.138082	1		ABHD3	0.574156	4.58849e-08	3.94749e-06		C15orf48	1.21713	0.013485	0.0351795
AFF3	-0.0981816	0.72238	1		DNAJC5	-0.123978	0.37039	0.999745		AFF3	-0.213494	0.435348	1		REPS2	0.572539	3.36405e-07	2.12234e-05		KCTD14	1.21655	0.0273014	0.0641657
AFF4	0.0471947	0.763539	1		DNM2	-0.0243386	0.834435	0.999745		AFF4	-0.0619059	0.692701	1		OSM	0.572344	0.0696099	0.252686		GALM	1.21557	1.06837e-07	8.48654e-07
AFG1L	0.126346	0.788803	1		DOCK10	-0.0404654	0.690857	0.999745		AFG1L	-0.0487249	0.916928	1		TATDN3	0.571819	5.31394e-05	0.00128668		TRIM25	1.21529	2.04798e-59	2.85143e-57
AFG3L2	-0.139152	0.58125	1		DOCK11	-0.0222474	0.846766	0.999745		AFG3L2	0.0873471	0.728959	1		CES1	0.571599	0.00299853	0.0293367		ADM	1.21521	2.05468e-60	3.05903e-58
AFMID	0.0357144	0.971566	1		DOCK2	0.0366109	0.76403	0.999745		AFMID	0.564475	0.568568	1		DUSP3	0.571334	7.36898e-06	0.000264817		C1QA	1.20834	4.30639e-08	3.62368e-07
AFTPH	0.0231208	0.902944	1		DOCK5	0.192578	0.20146	0.999745		AFTPH	0.0181369	0.923926	1		HCAR2	0.571014	0.000814182	0.0107193		KCNJ15	1.20795	3.42914e-44	2.78724e-42
AGA	-0.0157454	0.954649	1		DOCK8	0.0250818	0.869856	0.999745		AGA	-0.302154	0.266386	1		SLC31A2	0.570403	0.00039393	0.00611129		DRAP1	1.20736	3.44756e-34	1.74025e-32
AGAP1	-0.194216	0.72175	1		DOK3	0.0231971	0.882091	0.999745		AGAP1	-0.216577	0.690076	1		VDR	0.570036	0.0056538	0.0466264		GADD45B	1.20641	7.53366e-47	7.08023e-45
AGAP2	0.225342	0.401108	1		DPEP2	0.000986975	0.994762	0.999745		AGAP2	-0.00290168	0.991457	1		MTHFD2	0.569454	6.80029e-05	0.00153833		LACTB	1.20542	6.37517e-33	3.04328e-31
AGAP3	-0.221595	0.581489	1		DPYD	0.10857	0.362265	0.999745		AGAP3	-3.75668e-05	0.999925	1		FAM174B	0.567351	0.0624849	0.235236		CCDC73	1.20409	0.00038715	0.00154994
AGAP4	-1.45253	0.0117078	1		DR1	0.00361466	0.975948	0.999745		AGAP4	-0.140038	0.811651	1		PLD5P1	0.566398	0.0617624	0.234025		ANO5	1.20183	5.0625e-10	5.36846e-09
AGAP5	-0.320398	0.596258	1		DTX3L	0.273345	0.00463754	0.245867		AGAP5	-0.336467	0.575209	1		SERPINB1	0.566077	6.40357e-07	3.56465e-05		SAMHD1	1.19977	3.54395e-113	1.97372e-110
AGAP6	-0.0973237	0.845638	1		DUSP1	0.32231	0.101524	0.999745		AGAP6	-0.591457	0.22732	1		CFAP94	0.565991	0.125024	0.357355		IL15	1.19896	6.94663e-30	2.87759e-28
AGAP9	-1.34731	0.117448	1		DUSP6	0.295367	0.0279588	0.645248		AGAP9	-0.137031	0.873793	1		CTSS	0.565266	1.74163e-08	1.79799e-06		SHOX2	1.19752	0.00312353	0.00992572
AGBL2	-1.06268	0.235033	1		DYNC1H1	-0.213106	0.223091	0.999745		AGBL2	-1.28772	0.144287	1		GRIK1	0.564248	0.0144322	0.0889804		SLC7A4	1.19656	0.100583	0.18758
AGBL3	0.214159	0.628169	1		DYRK1A	0.057396	0.55833	0.999745		AGBL3	0.0914367	0.834438	1		SHISA5	0.564133	4.73656e-06	0.000181717		RIN2	1.1965	3.33118e-25	1.10576e-23
AGBL4	2.89134	0.274595	1		DYRK2	-0.0624892	0.542009	0.999745		AGBL4	-0.524832	0.845534	1		RNF217	0.563938	0.00940303	0.0666547		BMP8A	1.19069	0.167899	0.281795
AGBL5	-0.175159	0.55103	1		DYSF	0.000419875	0.998318	0.999745		AGBL5	0.169206	0.561868	1		PSMB9	0.563679	0.0043718	0.0384556		GTPBP1	1.18793	3.79754e-49	3.96553e-47
AGER	-0.108206	0.825972	1		ECE1	0.225235	0.169915	0.999745		AGER	-0.281518	0.562647	1		TMEM67	0.563335	0.0760022	0.266795		FLVCR2	1.18681	8.7235e-39	5.46564e-37
AGFG1	0.122349	0.465772	1		EDEM1	-0.0396176	0.687042	0.999745		AGFG1	0.0994689	0.55514	1		RHBDF2	0.561381	0.000212205	0.00377333		TMC1	1.18668	0.179864	0.297539
AGFG2	0.133782	0.76155	1		EEF1A1	-0.00646625	0.985624	0.999745		AGFG2	0.170468	0.697143	1		SMAD1	0.561177	0.0969976	0.309332		TLR7	1.18439	2.99618e-45	2.61939e-43
AGGF1	-0.069024	0.810287	1		EEF1D	0.0155146	0.873483	0.999745		AGGF1	0.355369	0.201605	1		TLR1	0.559369	3.14172e-09	4.29848e-07		TMEM95	1.18418	0.016549	0.0420635
AGK	0.0651726	0.756971	1		EEF2	-0.0840216	0.356948	0.999745		AGK	0.0581373	0.78222	1		PGM5	0.559207	0.0444593	0.188877		KRTAP10-2	1.18366	0.197254	0.320522
AGL	-0.104918	0.635664	1		EFCAB14	-0.0925582	0.388593	0.999745		AGL	-0.00753587	0.972834	1		GLI1	0.55842	0.00745591	0.0565972		ACOT9	1.18199	9.6246e-33	4.5511e-31
AGMAT	-1.15325	0.0124122	1		EFHD2	0.0435238	0.659473	0.999745		AGMAT	0.326948	0.493176	1		KYNU	0.557353	1.35628e-05	0.000440054		PHLDA2	1.17998	0.130757	0.231208
AGMO	-0.738578	0.514224	1		EGLN1	0.186773	0.0579664	0.865318		AGMO	-0.00508235	0.996353	1		RNF175	0.557166	1.62054e-05	0.000502681		ADAM33	1.17954	0.412479	0.557875
AGO1	0.0964344	0.66651	1		EHBP1L1	-0.0967764	0.571209	0.999745		AGO1	0.342091	0.108733	1		CASP4	0.556686	6.05247e-07	3.38581e-05		IRF9	1.17931	3.80768e-57	4.97879e-55
AGO2	0.235226	0.264614	1		EHD1	-0.106192	0.354366	0.999745		AGO2	-0.245886	0.240548	1		GM2A	0.553965	0.000107615	0.00221474		TNFSF15	1.17844	6.53375e-12	8.40445e-11
AGO3	0.100761	0.577507	1		EIF1	0.0567672	0.595073	0.999745		AGO3	-0.162203	0.363577	1		KY	0.553743	1.91434e-07	1.30175e-05		MGAM2	1.17583	4.00279e-20	9.58438e-19
AGO4	-0.0211139	0.910766	1		EIF2AK1	-0.167427	0.271583	0.999745		AGO4	-0.0926966	0.622009	1		MICU1	0.552942	5.53012e-06	0.000207947		HOXB7	1.17383	0.301552	0.441752
AGPAT1	0.647418	0.303295	1		EIF2AK2	0.730947	6.74354e-05	0.0288136		AGPAT1	0.742757	0.230803	1		FBN2	0.55269	0.00311649	0.0299416		NEXN	1.17233	2.69731e-20	6.54955e-19
AGPAT2	0.341317	0.348841	1		EIF2S3	-0.040474	0.638915	0.999745		AGPAT2	0.152646	0.677651	1		SESTD1	0.551772	5.72285e-05	0.00135945		HSH2D	1.17179	4.06653e-44	3.26997e-42
AGPAT3	0.0544592	0.842566	1		EIF3E	-0.00436194	0.983492	0.999745		AGPAT3	-0.243029	0.367633	1		TTC21A	0.551547	0.0225117	0.120744		CFAP58	1.17008	1.42475e-16	2.71879e-15
AGPAT4	-0.0535959	0.847479	1		EIF3H	-0.0142052	0.933767	0.999745		AGPAT4	-0.0672445	0.808358	1		EFCAB2	0.550902	0.0314911	0.151274		DYNLT1	1.16938	2.7216e-25	9.11463e-24
AGPAT5	-0.19818	0.394502	1		EIF4A2	0.077027	0.655469	0.999745		AGPAT5	0.153934	0.510021	1		NBN	0.550344	1.28584e-06	6.46104e-05		CYBB	1.16643	1.90766e-105	9.2534e-103
AGPS	0.00716615	0.972818	1		EIF4B	-0.0966012	0.497017	0.999745		AGPS	0.0207508	0.921358	1		DPYD	0.548512	7.79669e-06	0.000275823		LILRB5	1.16638	2.92088e-10	3.18963e-09
AGR2	0.516579	0.74851	1		EIF4E3	0.0715487	0.471717	0.999745		AGR2	-0.512562	0.748354	1		WDFY1	0.548365	1.93954e-05	0.000571282		SQOR	1.16412	3.99812e-57	5.18274e-55
AGRN	0.0826562	0.920709	1		EIF4EBP2	-0.0297963	0.803591	0.999745		AGRN	-1.54333	0.052531	1		FCGR2A	0.548272	7.62425e-07	4.14263e-05		ICAM1	1.1624	8.55781e-34	4.26105e-32
AGRP	-0.351776	0.647124	1		EIF4G2	-0.0243397	0.809006	0.999745		AGRP	-0.84107	0.269926	1		TEP1	0.547506	3.91621e-05	0.00100845		SCARB2	1.16031	3.70607e-48	3.66632e-46
AGTPBP1	-0.0606323	0.724633	1		EIF5	0.0567182	0.706367	0.999745		AGTPBP1	-0.0398697	0.817716	1		P2RX7	0.547232	0.000807207	0.0106713		ANXA3	1.15798	1.24281e-37	7.18772e-36
AGTR1	0.0509171	0.993234	1		EIF5A	-0.0781316	0.411275	0.999745		AGTR1	0.0802287	0.989339	1		NDUFB6	0.546689	0.00616081	0.0495965		SLC18A1	1.15528	1.26612e-05	7.11991e-05
AGTRAP	-0.118135	0.660381	1		ELF1	0.136555	0.267498	0.999745		AGTRAP	0.282112	0.288278	1		SP140	0.545298	0.000276098	0.00463128		FAM72B	1.15304	0.00134804	0.0047361
AGXT2	0.514172	0.931765	1		ELF2	0.146985	0.170294	0.999745		AGXT2	-0.302535	0.959823	1		NUB1	0.544999	0.000482755	0.00707376		MICB	1.15294	5.80757e-62	9.39015e-60
AHCTF1	0.100198	0.61864	1		ELF4	0.0384453	0.736391	0.999745		AHCTF1	0.0642492	0.750983	1		CA2	0.544359	0.00591633	0.0481807		ASPHD2	1.15275	6.92177e-30	2.87521e-28
AHCY	-0.00257397	0.994464	1		ELK4	-0.0470633	0.610524	0.999745		AHCY	-0.0904648	0.807471	1		GTPBP1	0.54242	9.33734e-06	0.000318423		BOLA2B	1.15148	0.0448092	0.096768
AHCYL1	0.283305	0.156383	1		ELMO1	0.036316	0.817875	0.999745		AHCYL1	0.0822931	0.691186	1		SLC22A15	0.542018	1.3496e-05	0.000440054		NLRC5	1.14656	7.22493e-82	2.04983e-79
AHCYL2	-0.0541211	0.854417	1		ELOVL5	0.154871	0.150711	0.999745		AHCYL2	-0.261889	0.366058	1		C1GALT1	0.541403	4.23993e-09	5.66455e-07		NPC2	1.14581	1.75693e-59	2.46906e-57
AHDC1	-1.12599	0.137521	1		EMB	0.00985491	0.939844	0.999745		AHDC1	-0.648827	0.387872	1		ZC3HAV1	0.541298	1.45624e-07	1.04007e-05		AXL	1.14553	2.84207e-05	0.000148713
AHI1	0.258289	0.487754	1		EML4	-0.101036	0.341365	0.999745		AHI1	0.282525	0.442344	1		RNPEP	0.540751	0.00166881	0.018838		LILRB1	1.14355	3.54543e-40	2.49124e-38
AHNAK	-0.0963825	0.55299	1		ENO1	-0.15454	0.237102	0.999745		AHNAK	-0.0432842	0.792408	1		FBN1	0.539291	0.122614	0.353942		SYNPO2	1.13991	4.08664e-12	5.36688e-11
AHNAK2	-0.0346178	0.962313	1		ENTPD1	0.116521	0.220482	0.999745		AHNAK2	-1.11402	0.112278	1		BAZ1A	0.538611	9.83612e-05	0.00208005		DAPP1	1.13967	8.44568e-39	5.31371e-37
AHR	0.237796	0.280704	1		EP300	-0.0259518	0.882895	0.999745		AHR	-0.117476	0.602082	1		MEGF9	0.538443	3.17465e-06	0.00013024		CES1	1.13955	1.07432e-21	2.85922e-20
AHRR	-0.918766	0.872466	1		EPB41	-0.163853	0.359384	0.999745		AHRR	-0.887003	0.876213	1		NDST1	0.538103	0.000475885	0.00700928		ARNTL2	1.13886	2.95962e-09	2.84916e-08
AHSA1	0.368263	0.0762289	1		EPG5	-0.16153	0.27124	0.999745		AHSA1	0.0125269	0.954933	1		KRT23	0.537883	1.54058e-05	0.000485968		PLAUR	1.13484	1.34521e-44	1.12377e-42
AHSP	0.49637	0.230025	1		EPS15	0.0126091	0.89407	0.999745		AHSP	-0.189076	0.654913	1		PI4K2B	0.53786	0.000768555	0.0103043		CPXM2	1.13394	0.106163	0.19609
AICDA	0.857468	0.839773	1		EPSTI1	0.48907	0.0252876	0.598593		AICDA	0.0554875	0.989523	1		NAPA	0.537283	4.14037e-06	0.000162692		TMSB15A	1.13329	0.171917	0.286885
AIDA	0.0336874	0.890659	1		ERAP1	-0.0338184	0.746844	0.999745		AIDA	-0.0685079	0.778993	1		GPBAR1	0.53694	0.0142266	0.0882344		CTSL	1.13122	1.72896e-17	3.53719e-16
AIF1	-0.142307	0.547654	1		ERBIN	0.0439834	0.679237	0.999745		AIF1	0.109897	0.643858	1		TMTC1	0.536739	0.049294	0.202307		LRRK2	1.13049	1.46105e-100	6.65753e-98
AIF1L	-0.369329	0.923303	1		ERGIC1	0.17571	0.201543	0.999745		AIF1L	0.838391	0.825696	1		RNF114	0.536694	8.94999e-07	4.83981e-05		NECTIN2	1.13039	5.53246e-23	1.5756e-21
AIFM1	-0.214279	0.479351	1		ESYT1	-0.14273	0.422141	0.999745		AIFM1	-0.129038	0.670168	1		KLF5	0.536178	0.0572656	0.222251		SP100	1.13029	7.6508e-49	7.86268e-47
AIFM2	0.218622	0.743812	1		ESYT2	-0.107992	0.350609	0.999745		AIFM2	-0.470432	0.477479	1		SYTL4	0.535299	0.159161	0.408736		ITPKA	1.12731	0.130229	0.230437
AIFM3	0.0547586	0.936003	1		ETNK1	0.00429845	0.977098	0.999745		AIFM3	0.426539	0.533557	1		RMI2	0.535277	0.0344099	0.159844		DUSP5	1.1272	1.44878e-26	5.09002e-25
AIG1	0.244946	0.471909	1		ETS1	-0.164795	0.308583	0.999745		AIG1	0.250521	0.461778	1		SIPA1L2	0.535177	4.8663e-06	0.000186066		TASL	1.12712	6.12081e-24	1.86691e-22
AIM2	-0.0431402	0.916532	1		ETV6	0.104378	0.351621	0.999745		AIM2	0.106274	0.798419	1		PHLPP1	0.53296	0.00345193	0.0323243		CLEC4D	1.12614	7.21423e-29	2.8398e-27
AIMP1	-0.227829	0.411423	1		EVI2B	0.295167	0.0467757	0.813597		AIMP1	0.0676908	0.808591	1		VCAN	0.532735	4.73659e-05	0.00116678		TMEM51	1.12475	4.22283e-05	0.000213083
AIMP2	-0.139534	0.795544	1		EVL	0.057786	0.660483	0.999745		AIMP2	-0.137428	0.79769	1		PARP11	0.532639	6.43359e-05	0.00147401		PI3	1.12471	2.4469e-44	2.0106e-42
AIP	0.39398	0.273401	1		EWSR1	0.0180599	0.860031	0.999745		AIP	-0.0102478	0.977851	1		WSB2	0.531789	1.88196e-05	0.000559587		SMCHD1	1.12443	2.21727e-88	7.40912e-86
AIRE	-0.781925	0.398088	1		EXOC7	0.00314078	0.977276	0.999745		AIRE	-0.473369	0.608612	1		SAMD9	0.531671	2.69104e-05	0.000743648		LMO2	1.12433	3.6758e-23	1.0609e-21
AJAP1	0.650454	0.410948	1		F13A1	-0.32135	0.0892167	0.979021		AJAP1	-0.914504	0.176611	1		GPN3	0.531336	0.00935602	0.0664875		CABP7	1.12027	0.214496	0.342251
AJM1	0.796567	0.60437	1		FAM102A	-0.193407	0.277416	0.999745		AJM1	-0.909506	0.554333	1		NANP	0.530945	0.066175	0.244464		SLC1A3	1.1174	0.000105431	0.000483194
AJUBA	-0.958638	0.501083	1		FAM107B	-0.0863772	0.441183	0.999745		AJUBA	-1.59579	0.25229	1		ARHGAP26	0.530768	3.83052e-07	2.3641e-05		CD209	1.11673	1.65815e-05	9.12651e-05
AK1	1.98542	0.19014	1		FAM111A	0.258501	0.093312	0.984828		AK1	1.24037	0.419318	1		P2RY14	0.5293	0.0365657	0.166295		FHAD1	1.10975	0.000120178	0.000543167
AK2	0.0513615	0.796545	1		FAM117A	-0.0579235	0.736028	0.999745		AK2	-0.0665361	0.738532	1		ZDHHC18	0.52918	4.21031e-06	0.000164304		ZC3HAV1	1.10658	5.65747e-53	6.6462e-51
AK3	-0.153918	0.558277	1		FAM120A	0.110241	0.224946	0.999745		AK3	-0.0389374	0.882513	1		NEDD9	0.528704	1.72156e-06	8.35472e-05		GALNT16	1.1042	0.0988593	0.185124
AK4	0.371378	0.833533	1		FAM126B	0.119073	0.367622	0.999745		AK4	-2.00122	0.250019	1		FZD5	0.528595	0.135162	0.372728		FAM71D	1.10383	0.259494	0.396224
AK5	0.16179	0.522963	1		FAM210B	-0.198216	0.231935	0.999745		AK5	-0.0993764	0.694022	1		ITPRIP	0.528006	1.94183e-05	0.000571282		RAB20	1.10277	4.15943e-12	5.45296e-11
AK6	-0.158417	0.830355	1		FAM53B	-0.000330118	0.998559	0.999745		AK6	0.156795	0.830739	1		SLC8A1	0.525839	5.07095e-06	0.000192594		BLVRA	1.10208	2.78019e-28	1.0557e-26
AK7	-0.622153	0.857238	1		FAM53C	0.127935	0.285092	0.999745		AK7	-0.0200755	0.995355	1		PSMB8	0.525724	1.13988e-05	0.000381843		C5	1.10037	3.36116e-20	8.09963e-19
AK8	1.76638	0.607207	1		FAM78A	-0.0153306	0.905244	0.999745		AK8	-0.921992	0.787079	1		SBF2	0.525585	9.51823e-07	5.09854e-05		SIGLEC11	1.09997	7.05772e-07	4.99186e-06
AK9	-0.192529	0.507292	1		FAM8A1	0.356031	0.0438931	0.799241		AK9	0.200901	0.486379	1		XPNPEP3	0.525322	0.00724485	0.0554771		REC8	1.09972	1.26815e-17	2.61222e-16
AKAP1	-0.189095	0.601187	1		FAM91A1	0.0549119	0.689914	0.999745		AKAP1	0.129579	0.719433	1		IL1B	0.525316	2.93032e-05	0.000786739		SEMA6B	1.09418	5.04998e-05	0.000250533
AKAP10	-0.00414063	0.983026	1		FAR1	-0.000435762	0.998035	0.999745		AKAP10	-0.0245537	0.899588	1		RAD9B	0.525007	0.0597402	0.229064		NBN	1.09331	6.51766e-37	3.61646e-35
AKAP11	0.0658832	0.726559	1		FBRS	0.035551	0.807743	0.999745		AKAP11	0.166217	0.370061	1		SEMA4A	0.524224	1.50105e-05	0.000476142		SLC10A4	1.09285	0.231302	0.362129
AKAP12	-0.270173	0.344866	1		FBXL5	0.127461	0.399756	0.999745		AKAP12	0.241121	0.393269	1		C3AR1	0.524058	0.0263732	0.134604		SLC27A3	1.09202	1.45104e-34	7.39637e-33
AKAP13	0.149903	0.419057	1		FBXO7	-0.184524	0.358755	0.999745		AKAP13	-0.0684114	0.717109	1		PRLR	0.523083	0.0590193	0.227086		JAK2	1.0914	8.15008e-36	4.31524e-34
AKAP14	-0.548146	0.858062	1		FCGR2A	0.281496	0.00682331	0.295841		AKAP14	1.62454	0.590716	1		NLRC4	0.522733	0.000112333	0.00227389		LGALS3BP	1.0892	3.96608e-22	1.08828e-20
AKAP17A	0.135394	0.511966	1		FCGR3A	0.281349	0.0202652	0.545359		AKAP17A	-0.159228	0.437086	1		RNF24	0.522489	9.49599e-05	0.00202306		FER1L6	1.08915	0.172053	0.287017
AKAP3	0.871086	0.289952	1		FCGR3B	0.332434	0.000679712	0.0866636		AKAP3	0.851484	0.295172	1		ANXA4	0.522221	0.000115638	0.00233248		NOTCH3	1.08404	0.0153642	0.0393915
AKAP5	0.0291917	0.929606	1		FCGRT	0.0796653	0.5809	0.999745		AKAP5	0.0707088	0.828898	1		CRACDL	0.521899	0.112765	0.337776		FCGR3B	1.08332	2.02999e-63	3.59116e-61
AKAP6	-0.0906191	0.842562	1		FCMR	0.00368355	0.976873	0.999745		AKAP6	-0.0275019	0.951618	1		SERAC1	0.521747	0.00175406	0.0195094		HPN	1.08238	0.019368	0.0480429
AKAP7	-0.0519096	0.861152	1		FCN1	0.136291	0.25578	0.999745		AKAP7	-0.0953202	0.747165	1		BANF1	0.5217	0.126946	0.360308		TMEM150B	1.0811	8.75773e-22	2.35581e-20
AKAP8	0.0746389	0.760827	1		FECH	-0.398054	0.0840042	0.95117		AKAP8	0.263087	0.274678	1		HDX	0.521425	0.0339895	0.158778		LMNB1	1.08087	1.12093e-31	5.00163e-30
AKAP8L	0.24062	0.293665	1		FERMT3	-0.0930253	0.490911	0.999745		AKAP8L	-0.351821	0.113909	1		CNDP2	0.521414	0.000127975	0.00252307		HORMAD1	1.07863	1.05111e-30	4.50301e-29
AKAP9	0.161502	0.50128	1		FFAR2	0.362743	0.0215427	0.545359		AKAP9	0.00465042	0.984772	1		CXCL16	0.521285	0.0031659	0.0302371		FAR2	1.0761	4.83541e-31	2.11367e-29
AKIP1	-0.714207	0.206782	1		FGD2	-0.0732382	0.612926	0.999745		AKIP1	0.050276	0.9294	1		JAK3	0.520934	0.00015628	0.00296743		VPS9D1	1.07581	7.06618e-22	1.91795e-20
AKIRIN1	0.106973	0.559987	1		FGD3	0.000324256	0.997926	0.999745		AKIRIN1	0.0936797	0.610691	1		CYFIP1	0.520898	0.000193252	0.00350597		GAS6	1.07421	1.40592e-18	3.06833e-17
AKIRIN2	-0.191352	0.485849	1		FGL2	0.314018	0.0591524	0.875138		AKIRIN2	-0.0553007	0.841196	1		MYH11	0.52019	0.00576917	0.0473714		KLF5	1.06887	2.32077e-13	3.44156e-12
AKNA	0.0395672	0.839611	1		FGR	0.156827	0.108684	0.999745		AKNA	-0.0924224	0.635653	1		SERPINB9	0.519717	2.89162e-05	0.000781838		PSME1	1.06876	1.30594e-62	2.18193e-60
AKNAD1	0.0707271	0.983052	1		FKBP15	0.057824	0.503358	0.999745		AKNAD1	0.206779	0.950062	1		CDKN1C	0.519618	0.0609636	0.231772		IRF5	1.06688	5.30809e-33	2.55009e-31
AKR1A1	-0.104469	0.708178	1		FKBP1A	-0.0281881	0.800167	0.999745		AKR1A1	-0.0305641	0.91292	1		PP2D1	0.518172	0.0422295	0.183088		UBQLNL	1.06685	9.88747e-07	6.84206e-06
AKR1B1	-0.110993	0.699454	1		FKBP8	-0.0540352	0.786297	0.999745		AKR1B1	-0.0806405	0.778465	1		CCDC196	0.517981	0.164878	0.416914		CCRL2	1.05986	2.013e-11	2.46695e-10
AKR1B15	0	1	1		FLI1	0.112198	0.26761	0.999745		AKR1B15	0	1	1		PIGB	0.517643	5.52476e-07	3.13035e-05		CTRL	1.05981	2.11105e-05	0.000113371
AKR1C1	1.01478	0.402601	1		FLII	-0.112478	0.436542	0.999745		AKR1C1	-0.614793	0.608617	1		EPB41L5	0.517164	0.00102588	0.012774		LILRA5	1.05866	8.45274e-33	4.00959e-31
AKR1C2	-0.544664	0.797972	1		FLNA	-0.292419	0.214586	0.999745		AKR1C2	0.648453	0.758655	1		OSMR	0.51656	0.0329298	0.155943		PI4K2B	1.05688	1.91867e-15	3.38628e-14
AKR1C3	-0.269082	0.622974	1		FLOT1	0.029484	0.848934	0.999745		AKR1C3	0.606792	0.253633	1		MAK	0.516477	0.000636011	0.00884958		NADK	1.05233	2.1466e-44	1.77354e-42
AKR1C4	1.26762	0.422425	1		FLOT2	0.0173839	0.896123	0.999745		AKR1C4	-0.338418	0.828661	1		ECHDC3	0.516238	0.138657	0.379694		LVRN	1.05146	0.144824	0.250312
AKR1C8P	-0.231347	0.862801	1		FMNL1	-0.0119328	0.940229	0.999745		AKR1C8P	-0.242367	0.854731	1		MXD1	0.515653	5.54069e-07	3.13035e-05		LIMK2	1.0502	3.93998e-85	1.16168e-82
AKR1D1	-0.300891	0.960035	1		FNBP1	-0.0901612	0.473125	0.999745		AKR1D1	-0.268583	0.964323	1		CCR1	0.514946	0.000405541	0.00624028		EPHX3	1.04832	0.220492	0.349298
AKR1E2	-0.509399	0.275727	1		FNDC3B	0.0917076	0.51758	0.999745		AKR1E2	0.101864	0.82882	1		RP2	0.514941	4.50568e-07	2.64785e-05		CCIN	1.04714	0.0383859	0.0850088
AKR7A2	0.322898	0.350471	1		FNIP1	0.114809	0.444032	0.999745		AKR7A2	0.35094	0.306799	1		STAT3	0.514719	2.12203e-06	9.71999e-05		ENSG00000249240	1.04385	0.029859	0.0691924
AKR7A3	-0.509656	0.879115	1		FOSL2	0.156662	0.365264	0.999745		AKR7A3	0.517383	0.876315	1		MSRB2	0.514257	0.0167539	0.0986301		SELL	1.04322	1.92084e-45	1.70909e-43
AKT1	0.0834229	0.630491	1		FOXN2	-0.0229748	0.879549	0.999745		AKT1	0.134749	0.433641	1		RIPK2	0.513555	0.000429866	0.00651743		ASPRV1	1.04305	1.05441e-24	3.38786e-23
AKT1S1	-0.257581	0.541624	1		FOXN3	-0.0457042	0.733292	0.999745		AKT1S1	-0.31892	0.451093	1		DNAH17	0.513069	0.0094566	0.0669478		ALPK1	1.04183	4.68849e-114	2.82004e-111
AKT2	-0.0308193	0.879837	1		FOXO3	-0.305329	0.180885	0.999745		AKT2	0.106642	0.599882	1		ARPC1A	0.512184	0.0217403	0.117563		SIPA1L1	1.04169	6.13667e-62	9.81671e-60
AKT3	-0.0486022	0.818278	1		FOXO4	-0.0308366	0.844462	0.999745		AKT3	0.348459	0.07846	1		MAP3K5	0.512022	3.46197e-07	2.17205e-05		CNP	1.03469	9.57347e-27	3.39519e-25
AKTIP	0.155996	0.495259	1		FOXP1	0.0459199	0.701554	0.999745		AKTIP	0.141434	0.534267	1		KIAA1958	0.511612	0.0167308	0.0985962		MEFV	1.03256	3.10426e-46	2.84627e-44
ALAD	0.278713	0.291237	1		FPR1	0.149467	0.146085	0.999745		ALAD	0.47316	0.063193	1		ADGRE5	0.511359	0.000364016	0.00577342		GASK1B	1.02944	2.71669e-39	1.80756e-37
ALAS1	-0.335762	0.214194	1		FPR2	0.0356796	0.77016	0.999745		ALAS1	0.205016	0.451339	1		C9orf72	0.511315	1.49431e-07	1.04749e-05		RGMA	1.02743	0.00278435	0.00897498
ALAS2	0.414719	0.0967507	1		FRAT2	0.173514	0.0655372	0.896229		ALAS2	0.0143006	0.956943	1		ITPRIPL2	0.510792	0.000599726	0.00847075		PATL1	1.02469	5.759e-44	4.58191e-42
ALB	-0.112839	0.975584	1		FRY	0.0709139	0.646049	0.999745		ALB	0.440333	0.903835	1		CD53	0.510753	1.75161e-06	8.4348e-05		POLB	1.02447	7.6767e-35	3.96682e-33
ALCAM	0.465592	0.064217	1		FRYL	-0.0487845	0.708427	0.999745		ALCAM	0.0190415	0.943862	1		PSD3	0.510502	0.113033	0.33788		STK3	1.02264	1.64671e-20	4.05927e-19
ALDH16A1	-0.0471461	0.896245	1		FTH1	0.305151	0.0561177	0.860991		ALDH16A1	-0.0519958	0.884916	1		KIAA0319L	0.510341	0.000298982	0.00492778		ZNF366	1.02104	6.3874e-10	6.67459e-09
ALDH18A1	0.0490618	0.875652	1		FTL	0.173874	0.331591	0.999745		ALDH18A1	-0.223492	0.469903	1		TMEM176A	0.510296	0.135095	0.372635		AFF1	1.02034	1.34039e-39	9.07904e-38
ALDH1A1	0.0272939	0.933955	1		FURIN	-0.0888714	0.562358	0.999745		ALDH1A1	-0.190331	0.56267	1		KIF13A	0.509123	2.9346e-06	0.000122071		TRIM69	1.01521	3.35686e-39	2.22366e-37
ALDH1A2	0.0595352	0.857921	1		FUS	-0.0673111	0.533351	0.999745		ALDH1A2	-0.166012	0.618486	1		RUBCN	0.507755	0.00143559	0.0167377		GNS	1.01262	3.32104e-37	1.87036e-35
ALDH1A3	-1.56679	0.166154	1		FYB1	0.0331324	0.799339	0.999745		ALDH1A3	-0.490135	0.660437	1		ARSB	0.507747	0.000528512	0.00761648		SH3PXD2B	1.01206	2.32494e-11	2.83767e-10
ALDH1B1	-0.798882	0.128051	1		FYN	0.0381298	0.713658	0.999745		ALDH1B1	-0.437299	0.411062	1		FRAT2	0.507385	0.000101467	0.00212593		NOD2	1.01141	5.03807e-43	3.885e-41
ALDH1L1	0	1	1		G3BP1	-0.103041	0.269905	0.999745		ALDH1L1	0	1	1		CLEC7A	0.507163	2.16475e-08	2.21468e-06		P2RX7	1.01029	1.14791e-30	4.90373e-29
ALDH1L2	-0.60401	0.381045	1		GAB2	0.221432	0.0762417	0.930445		ALDH1L2	-0.657212	0.337293	1		DOCK8	0.506888	3.34828e-07	2.12234e-05		RALB	1.00926	2.76284e-37	1.56773e-35
ALDH2	-0.0110295	0.968936	1		GAK	-0.0733994	0.638489	0.999745		ALDH2	-0.112943	0.689431	1		N4BP1	0.506324	3.09219e-07	1.97275e-05		RXFP1	1.00897	0.163519	0.276088
ALDH3A2	0.170333	0.484058	1		GAPDH	-0.076391	0.510859	0.999745		ALDH3A2	0.146859	0.547433	1		EIF4G3	0.506302	0.000193267	0.00350597		ECT2L	1.00885	0.0204795	0.0503763
ALDH3B1	0.183582	0.549726	1		GAS7	-0.114587	0.469479	0.999745		ALDH3B1	-0.0255855	0.933897	1		RNF122	0.505813	0.0526211	0.210484		PRKD2	1.00434	3.97002e-33	1.93822e-31
ALDH3B2	0	1	1		GATAD2A	-0.0398162	0.780847	0.999745		ALDH3B2	0	1	1		TLR2	0.505073	2.39219e-08	2.42392e-06		BAZ1A	1.00405	3.45534e-36	1.86229e-34
ALDH4A1	-0.14871	0.915786	1		GATAD2B	-0.0580605	0.747405	0.999745		ALDH4A1	-0.727597	0.612121	1		BLVRA	0.504806	0.00568134	0.0468195		SIGLEC14	1.00398	1.68298e-26	5.88533e-25
ALDH5A1	0.113759	0.724658	1		GBP1	0.360495	0.0962719	0.990823		ALDH5A1	-0.0704334	0.826351	1		FNTB	0.504367	0.0113796	0.0759708		SPDEF	1.00247	0.446543	0.589523
ALDH6A1	0.282777	0.411758	1		GBP2	0.189012	0.282405	0.999745		ALDH6A1	-0.0658177	0.847683	1		EBLN2	0.50421	0.0135078	0.0851261		SEC24D	1.00097	7.3037e-41	5.2298e-39
ALDH7A1	2.14851	0.0952239	1		GBP4	0.205937	0.261173	0.999745		ALDH7A1	-0.201214	0.875992	1		CBWD3	0.50393	0.0531195	0.211807		SEMG1	0.999156	0.0149759	0.038488
ALDH8A1	0.0406065	0.965664	1		GBP5	0.0762263	0.735991	0.999745		ALDH8A1	-0.212028	0.820457	1		TMEM165	0.502756	1.96992e-06	9.20213e-05		GLT8D2	0.997513	0.279175	0.417748
ALDH9A1	0.00313021	0.987672	1		GCA	0.187384	0.27983	0.999745		ALDH9A1	0.148345	0.458166	1		ANO5	0.502609	0.16662	0.419471		CD276	0.997334	0.394684	0.539435
ALDOA	0.351331	0.441568	1		GDI2	0.104025	0.418913	0.999745		ALDOA	0.299592	0.512467	1		FLVCR2	0.502437	0.00493127	0.0422001		UBQLN3	0.995585	0.00322619	0.0101975
ALDOB	-0.905051	0.533125	1		GIGYF1	-0.0111943	0.906701	0.999745		ALDOB	-0.0503964	0.972627	1		MRPL44	0.50224	0.000958289	0.0121399		SHTN1	0.994771	8.73799e-29	3.41281e-27
ALDOC	0.200956	0.704347	1		GIMAP4	0.233826	0.177302	0.999745		ALDOC	0.490226	0.343492	1		GALNT3	0.502009	0.000285659	0.00474955		TCF7L2	0.989913	1.15998e-26	4.0945e-25
ALG1	-0.52776	0.23827	1		GIMAP6	-0.131699	0.31849	0.999745		ALG1	0.0311962	0.944894	1		NUP62	0.501942	0.0146964	0.0901144		ITPRIPL2	0.9879	8.24143e-21	2.062e-19
ALG10	0.267166	0.410735	1		GIT2	-0.00408275	0.97103	0.999745		ALG10	0.377405	0.236293	1		RPS6KA5	0.501851	6.31659e-08	5.19792e-06		NRG4	0.986881	0.259533	0.39623
ALG10B	-0.107731	0.715849	1		GK	0.115741	0.5105	0.999745		ALG10B	0.174008	0.552522	1		CSNK1A1L	0.501614	0.00925432	0.0659255		PRR11	0.983909	8.5185e-23	2.41684e-21
ALG11	-0.322136	0.22383	1		GLG1	-0.159015	0.438588	0.999745		ALG11	-0.140504	0.601663	1		BAZ2A	0.501016	0.00209731	0.0222932		CCNA1	0.983505	0.00403434	0.0123729
ALG12	0.074063	0.816672	1		GLIPR1	0.123611	0.483566	0.999745		ALG12	-0.242353	0.44094	1		FAM241A	0.50085	0.00123101	0.014881		ADAMTSL4	0.981107	2.19442e-29	8.82286e-28
ALG13	-0.0353482	0.867303	1		GLIPR2	0.0927155	0.437305	0.999745		ALG13	-0.197018	0.342938	1		PEX7	0.500824	0.108233	0.330112		NSG2	0.98054	0.0575552	0.119505
ALG14	-0.135568	0.861754	1		GLRX	0.166697	0.361485	0.999745		ALG14	-0.538235	0.479498	1		SCLT1	0.500154	1.20177e-06	6.14745e-05		CXCL16	0.980094	8.8798e-29	3.45921e-27
ALG1L	0.351282	0.90687	1		GLS	-0.0254899	0.852454	0.999745		ALG1L	1.52945	0.605465	1		VCPIP1	0.49976	9.75214e-07	5.15094e-05		TRIM14	0.979945	9.52341e-27	3.38543e-25
ALG1L2	-1.02619	0.308347	1		GLT1D1	0.184343	0.0943107	0.98585		ALG1L2	-0.2379	0.812335	1		DDIAS	0.498919	0.0381369	0.171247		CCL3L1	0.979305	0.000980705	0.00355517
ALG2	0.216861	0.447384	1		GLUL	0.170719	0.249831	0.999745		ALG2	0.179169	0.530158	1		PTPRJ	0.498916	5.24112e-07	3.00597e-05		TIFA	0.976915	1.38507e-14	2.2787e-13
ALG3	-0.108864	0.834813	1		GMIP	0.0145354	0.90214	0.999745		ALG3	-0.525638	0.307999	1		TMEM154	0.498019	9.04736e-08	6.89543e-06		SOD2	0.974873	2.70522e-26	9.41628e-25
ALG5	-0.4902	0.135473	1		GNA13	0.058192	0.661915	0.999745		ALG5	-0.372497	0.258463	1		JAK2	0.497814	2.59476e-05	0.000722327		SNX10	0.974536	1.71985e-28	6.59728e-27
ALG6	-0.174467	0.481102	1		GNAI2	0.0502298	0.647486	0.999745		ALG6	0.171005	0.488019	1		MARCO	0.497169	0.0378472	0.170325		HPSE	0.97245	1.5293e-39	1.03121e-37
ALG8	-0.043204	0.896199	1		GNAI3	0.140705	0.166791	0.999745		ALG8	0.0459131	0.888807	1		PADI2	0.496899	0.0016838	0.0189507		KIAA0319L	0.971125	3.33237e-21	8.63945e-20
ALG9	-0.144679	0.796259	1		GNAQ	0.0326283	0.837293	0.999745		ALG9	-0.221329	0.691312	1		SRGN	0.496861	6.47403e-06	0.000235638		HP	0.970625	1.78095e-11	2.1951e-10
ALK	0.0898846	0.874764	1		GNAS	-0.0256311	0.826443	0.999745		ALK	0.0801452	0.886825	1		NAIP	0.495823	2.32803e-05	0.000662584		USP25	0.970471	5.28899e-38	3.1435e-36
ALKAL2	0.0621535	0.906648	1		GNB1	-0.0209527	0.843141	0.999745		ALKAL2	0.104086	0.842375	1		L3MBTL4	0.49572	0.0497134	0.203121		KCNE5	0.967007	5.90345e-05	0.000288215
ALKBH1	-0.0552076	0.874034	1		GNB2	0.0881915	0.461339	0.999745		ALKBH1	0.120955	0.725962	1		HFE	0.495675	0.0191611	0.108202		PTP4A1	0.966118	1.27299e-48	1.29338e-46
ALKBH2	0.307595	0.597833	1		GNB4	0.290173	0.0122163	0.3818		ALKBH2	-0.516356	0.370126	1		IGSF6	0.49484	1.35099e-05	0.000440054		PRDM7	0.964431	0.412244	0.557707
ALKBH3	-0.205333	0.483405	1		GNG2	0.115307	0.464728	0.999745		ALKBH3	-0.0468973	0.872552	1		NOD1	0.494718	0.000511305	0.00745364		ENSG00000254732	0.963913	0.0295123	0.0685263
ALKBH4	-0.608666	0.261507	1		GNLY	0.102544	0.785662	0.999745		ALKBH4	0.327948	0.544006	1		ENDOU	0.494603	0.027408	0.138086		TUBB8B	0.963009	0.300281	0.440336
ALKBH5	-0.0837006	0.66671	1		GNS	-0.00978804	0.952815	0.999745		ALKBH5	0.176158	0.356623	1		SLC43A2	0.494351	8.36766e-06	0.000291482		MMP2	0.962123	0.424279	0.568871
ALKBH6	0.244401	0.630636	1		GPATCH2L	0.04658	0.644871	0.999745		ALKBH6	0.172351	0.732565	1		RICTOR	0.493187	3.50257e-07	2.18545e-05		BATF3	0.961734	7.98468e-07	5.59485e-06
ALKBH7	-0.156217	0.792572	1		GPBP1	0.0315041	0.865876	0.999745		ALKBH7	0.616198	0.293867	1		SLC7A7	0.493181	0.000255444	0.00438191		ANK2	0.960997	0.267274	0.40453
ALKBH8	-0.00273001	0.991664	1		GPBP1L1	0.00953715	0.912446	0.999745		ALKBH8	0.0178767	0.945145	1		MYH10	0.492532	1.79674e-05	0.000541214		KPNB1	0.960921	1.20615e-50	1.30482e-48
ALMS1	0.019988	0.917558	1		GPCPD1	-0.146373	0.244594	0.999745		ALMS1	-0.231727	0.213874	1		KIAA0040	0.491786	9.27305e-06	0.000317183		NT5DC4	0.960592	1.66089e-05	9.13824e-05
ALOX12	0.642426	0.055467	1		GPSM3	0.105997	0.227089	0.999745		ALOX12	-0.0400869	0.909048	1		COP1	0.491486	5.19115e-08	4.33461e-06		DMXL2	0.958187	4.09185e-40	2.86182e-38
ALOX12B	-0.277732	0.843863	1		GPX1	0.0401478	0.815627	0.999745		ALOX12B	0.880284	0.530523	1		SLC24A4	0.491479	0.00420362	0.0374109		SLC1A1	0.955785	0.247059	0.381029
ALOX15	-0.0255006	0.954999	1		GRAMD1A	0.0627415	0.596268	0.999745		ALOX15	0.0727705	0.872319	1		QPCT	0.490971	0.000126762	0.00250349		IFI30	0.955781	1.51283e-23	4.48687e-22
ALOX15B	1.09142	0.561446	1		GRAP2	0.0398087	0.695177	0.999745		ALOX15B	0.291135	0.877766	1		STARD5	0.490888	0.0580662	0.224438		TMEM176A	0.950359	1.8089e-13	2.71461e-12
ALOX5	0.0496535	0.78339	1		GRB2	-0.012515	0.906766	0.999745		ALOX5	-0.146104	0.413166	1		GMNN	0.490455	0.131049	0.366669		NFIL3	0.948921	1.30209e-21	3.45319e-20
ALOX5AP	0.142329	0.65372	1		GRINA	0.059156	0.809649	0.999745		ALOX5AP	0.217562	0.492528	1		RHOT1	0.489805	2.5076e-06	0.000108688		TMEM144	0.948814	1.61042e-24	5.14137e-23
ALOXE3	0	1	1		GRK2	-0.0218161	0.785071	0.999745		ALOXE3	0	1	1		CNIH4	0.489202	0.000122669	0.00245251		PELI1	0.948574	6.82429e-38	4.02419e-36
ALPK1	0.200949	0.494732	1		GRK6	-0.0434665	0.721531	0.999745		ALPK1	-0.256228	0.384087	1		LARGE1	0.488623	0.0573358	0.222372		GRHL3	0.948409	0.162678	0.274946
ALPK2	0.43338	0.808615	1		GRN	0.0341861	0.870367	0.999745		ALPK2	-2.36814	0.174163	1		DNAJC1	0.487771	0.000250781	0.00432149		MOCOS	0.947144	0.0324941	0.0741222
ALPK3	0.123322	0.905201	1		GSK3B	-0.0646798	0.653874	0.999745		ALPK3	-0.189462	0.8536	1		DOCK5	0.486745	1.75292e-06	8.4348e-05		ASGR2	0.947123	5.35138e-17	1.05325e-15
ALPL	-0.612828	0.0421587	1		GSN	-0.135475	0.472171	0.999745		ALPL	0.0526621	0.872545	1		LONRF1	0.485549	0.000532433	0.00766326		RERE	0.946102	6.6307e-41	4.77061e-39
ALS2	0.0703486	0.755185	1		GSPT1	-0.152675	0.412244	0.999745		ALS2	0.210747	0.342191	1		CD38	0.485359	0.00151347	0.0174487		LYN	0.944849	2.26614e-64	4.2069e-62
ALS2CL	0.108204	0.789736	1		GSTK1	0.040726	0.795912	0.999745		ALS2CL	0.0353254	0.930071	1		USP25	0.484772	8.88098e-06	0.000306542		VCAN	0.944364	2.28641e-21	5.98969e-20
ALX3	-0.0975925	0.908623	1		GTPBP1	0.304858	0.0409841	0.771713		ALX3	-0.618526	0.46106	1		H3-3A	0.484741	7.17128e-06	0.000259354		HNRNPLL	0.943251	2.33442e-19	5.38386e-18
ALX4	0.393116	0.811779	1		GUCD1	-0.0869086	0.63338	0.999745		ALX4	-1.2207	0.456041	1		GRIP1	0.484135	0.0192908	0.108718		PLEKHS1	0.943178	0.264739	0.401744
ALYREF	0.231531	0.457914	1		GUK1	-0.0186725	0.908185	0.999745		ALYREF	-0.0638372	0.839375	1		SEC24D	0.484126	8.07836e-05	0.001771		ZNF438	0.942244	4.03411e-44	3.26134e-42
AMACR	-0.210289	0.782259	1		GYPC	-0.0913617	0.66524	0.999745		AMACR	0.197089	0.793322	1		LRRTM2	0.483745	0.133337	0.37042		SRGAP2C	0.942013	4.67046e-14	7.3926e-13
AMBN	0	1	1		H2AC6	0.191397	0.123757	0.999745		AMBN	0	1	1		ANKDD1A	0.4833	0.0305076	0.148752		ENSG00000268655	0.939698	0.276019	0.414553
AMBP	0.467826	0.937864	1		H3-3A	0.245052	0.0981619	0.998245		AMBP	-0.257941	0.965725	1		TOR1A	0.482211	1.46873e-05	0.000467197		SRC	0.938283	1.17951e-27	4.37933e-26
AMBRA1	0.192087	0.399876	1		H3-3B	0.195642	0.116504	0.999745		AMBRA1	0.0623029	0.785988	1		TCF7L2	0.482116	0.0115637	0.0767486		GALNT3	0.936725	2.02213e-41	1.49053e-39
AMD1	0.0766984	0.657693	1		HACD4	0.0277709	0.84096	0.999745		AMD1	-0.0786775	0.650453	1		CALCOCO2	0.482073	6.74232e-05	0.00153131		PSMB8	0.936441	1.49384e-29	6.0875e-28
AMDHD1	-0.550602	0.64113	1		HBB	-0.329116	0.463207	0.999745		AMDHD1	1.81622	0.123643	1		LRRC6	0.480332	0.00517885	0.0437908		TSLP	0.936046	0.229604	0.359982
AMDHD2	-0.820655	0.106444	1		HBP1	0.149036	0.22538	0.999745		AMDHD2	0.835254	0.0949088	1		MGAM	0.480182	2.4374e-05	0.000686826		ULBP2	0.934454	0.261541	0.398364
AMER1	0.033916	0.933048	1		HCK	0.0847751	0.431806	0.999745		AMER1	0.0219053	0.956545	1		UBR2	0.480169	1.42583e-05	0.000456129		TRIM38	0.932894	2.78407e-32	1.28025e-30
AMFR	-0.0498689	0.83022	1		HCLS1	0.0549739	0.523641	0.999745		AMFR	0.0800616	0.730475	1		SCAND1	0.480026	0.0645294	0.239887		TBC1D3F	0.93181	0.764328	0.851033
AMH	1.00249	0.700812	1		HDAC4	-0.151022	0.218639	0.999745		AMH	1.35227	0.597553	1		ZC3H11A	0.479385	0.1542	0.400898		MMP19	0.929975	0.009815	0.0267612
AMIGO1	-0.458947	0.140571	1		HDAC7	-0.0923493	0.558507	0.999745		AMIGO1	-0.1991	0.536037	1		CIITA	0.479194	0.00182248	0.0200933		VAMP3	0.929621	7.52969e-43	5.77673e-41
AMIGO2	0.322622	0.36438	1		HDGF	0.0151507	0.904378	0.999745		AMIGO2	-0.0525824	0.883462	1		HSH2D	0.478218	3.16716e-05	0.000838374		RTL5	0.929273	1.63487e-07	1.2607e-06
AMIGO3	-0.34344	0.954339	1		HDLBP	-0.0969975	0.507216	0.999745		AMIGO3	-0.285873	0.961999	1		CREB5	0.478176	8.93724e-06	0.000307549		ADPRH	0.929164	3.66763e-25	1.20943e-23
AMMECR1	0.468686	0.0635957	1		HECA	0.0158528	0.885218	0.999745		AMMECR1	-0.440257	0.0819383	1		NUMB	0.477979	1.14422e-05	0.000382168		SLC49A3	0.926776	4.62964e-25	1.51669e-23
AMMECR1L	0.27439	0.32447	1		HECTD4	-0.109387	0.476834	0.999745		AMMECR1L	0.00100771	0.997168	1		SNX27	0.477196	3.19465e-05	0.000841727		PAPPA2	0.925819	0.055576	0.11593
AMN	0.314971	0.840104	1		HELZ	-0.00323226	0.977158	0.999745		AMN	0.139237	0.927398	1		VMP1	0.476964	2.66509e-07	1.72941e-05		ACSL1	0.925461	2.35456e-47	2.28423e-45
AMN1	-0.330041	0.431824	1		HELZ2	0.415303	0.0387273	0.754955		AMN1	0.279124	0.505532	1		CIR1	0.476963	0.000756608	0.0101801		IL15RA	0.924626	2.25604e-30	9.50253e-29
AMOT	0.616553	0.33821	1		HEMGN	0.0538404	0.808451	0.999745		AMOT	0.654453	0.307711	1		VCPKMT	0.476736	0.00169146	0.0189804		CLEC1A	0.923299	2.32408e-14	3.77399e-13
AMOTL1	0.0707261	0.899905	1		HERC1	-0.08367	0.567463	0.999745		AMOTL1	-0.152387	0.780097	1		CST3	0.476096	0.00299978	0.0293367		GPBAR1	0.921051	2.68833e-18	5.75027e-17
AMOTL2	0.91793	0.878501	1		HERC3	0.0946531	0.323935	0.999745		AMOTL2	0.0303538	0.995966	1		CLEC4E	0.475028	1.3008e-05	0.000428172		DENND1A	0.918972	1.32924e-23	3.96582e-22
AMPD2	-0.0799178	0.678094	1		HERC5	1.03384	0.0120901	0.3818		AMPD2	-0.0430158	0.824396	1		IRF2	0.474983	7.6564e-05	0.00170483		TSPAN16	0.918243	0.165759	0.279079
AMPD3	-0.150557	0.492428	1		HIF1A	0.111669	0.377256	0.999745		AMPD3	0.193062	0.37401	1		RNF13	0.474141	1.94232e-06	9.15227e-05		IRF2	0.918203	5.5029e-40	3.79574e-38
AMPH	-0.353344	0.415494	1		HIPK1	-0.130579	0.480396	0.999745		AMPH	0.0535764	0.899603	1		ECE1	0.473106	5.64905e-05	0.00135339		MVP	0.918182	1.5779e-64	3.00341e-62
AMT	0.833456	0.519848	1		HIPK3	0.0549517	0.676206	0.999745		AMT	-1.1078	0.382909	1		FMR1	0.472661	3.98146e-06	0.000158644		RUBCN	0.918096	3.7416e-24	1.15766e-22
AMY2B	0.036559	0.893961	1		HIVEP2	0.0673971	0.638181	0.999745		AMY2B	0.196383	0.469885	1		C4orf19	0.472498	0.179748	0.436158		KIAA1109	0.91599	1.04276e-44	8.85875e-43
AMZ1	0.105827	0.903051	1		HK3	-0.0701185	0.537177	0.999745		AMZ1	-0.120951	0.888391	1		SLC16A4	0.472051	0.0291089	0.143847		APOBEC3F	0.915444	6.06154e-24	1.85259e-22
AMZ2	0.091335	0.716156	1		HLA-A	0.0858589	0.416751	0.999745		AMZ2	0.019064	0.939498	1		PSMB3	0.471672	0.000202326	0.00363546		CASP4	0.914996	3.7716e-30	1.57976e-28
ANAPC1	0.0640539	0.747054	1		HLA-B	0.094619	0.301481	0.999745		ANAPC1	-0.0851571	0.666167	1		TMOD2	0.470775	9.5978e-08	7.17057e-06		B4GALT5	0.914703	2.30891e-29	9.25841e-28
ANAPC10	0.284656	0.605776	1		HLA-C	0.134442	0.12576	0.999745		ANAPC10	0.0917973	0.867404	1		PSMB10	0.470368	0.000605909	0.00852256		GPR1	0.914017	0.21582	0.343708
ANAPC11	0.0918483	0.83364	1		HLA-DPA1	0.0368357	0.746591	0.999745		ANAPC11	0.259618	0.550695	1		NRG1	0.470011	0.0879364	0.29319		SLPI	0.913091	1.16938e-10	1.32509e-09
ANAPC13	-0.178025	0.522489	1		HLA-DPB1	0.0456176	0.689154	0.999745		ANAPC13	0.10746	0.700474	1		CHST7	0.469879	0.0199194	0.110668		GUCY2F	0.912708	0.376803	0.521383
ANAPC15	-0.274045	0.709828	1		HLA-DRA	0.0583188	0.733294	0.999745		ANAPC15	-0.0563236	0.93915	1		VAT1	0.46983	0.0131442	0.0835751		PGAP1	0.912032	5.61343e-17	1.10051e-15
ANAPC16	-0.0957076	0.627264	1		HLA-DRB1	-0.0432724	0.674443	0.999745		ANAPC16	0.12253	0.531718	1		PLBD1	0.469228	0.000100374	0.00211474		SCGN	0.911651	0.37932	0.523885
ANAPC2	0.23263	0.438985	1		HLA-E	0.107326	0.193329	0.999745		ANAPC2	-0.155649	0.605101	1		PARP10	0.469127	0.00266434	0.0268229		FAM72C	0.910866	0.340907	0.4841
ANAPC4	-0.0531052	0.811338	1		HLA-F	0.143846	0.175625	0.999745		ANAPC4	-0.235865	0.275675	1		XIAP	0.46857	1.97303e-06	9.20213e-05		ITPK1	0.910845	1.03716e-26	3.66959e-25
ANAPC5	-0.212559	0.271206	1		HM13	0.0244683	0.828939	0.999745		ANAPC5	-0.00283784	0.988642	1		GBA	0.468007	0.0227603	0.121574		ADAP2	0.909495	9.03912e-23	2.55491e-21
ANAPC7	-0.134613	0.567077	1		HMGB1	0.0406178	0.848589	0.999745		ANAPC7	-0.185998	0.424482	1		TSEN34	0.467179	9.91503e-05	0.00209284		ISM2	0.909163	0.443068	0.586274
ANG	1.99302	0.118003	1		HNRNPA1	-0.0323055	0.824524	0.999745		ANG	0.268656	0.833507	1		PTGS2	0.467082	0.000187282	0.00343029		ACSL4	0.909054	1.81636e-38	1.12398e-36
ANGEL1	-0.315607	0.375953	1		HNRNPA2B1	0.0680654	0.517469	0.999745		ANGEL1	-0.40684	0.244009	1		CTNND1	0.466567	0.00357442	0.0331627		P2RY6	0.90746	7.88173e-06	4.62237e-05
ANGEL2	-0.0755194	0.699582	1		HNRNPA3	0.0239895	0.797241	0.999745		ANGEL2	0.210534	0.269567	1		TLR5	0.46616	0.000606131	0.00852256		MRPL44	0.905892	3.59519e-18	7.60349e-17
ANGPT1	-0.0837664	0.834593	1		HNRNPC	0.111196	0.345694	0.999745		ANGPT1	0.270474	0.496442	1		ACSL4	0.466134	7.90754e-05	0.00174365		MYD88	0.905664	4.19675e-40	2.9216e-38
ANGPT2	-0.191389	0.632745	1		HNRNPDL	0.00564414	0.968958	0.999745		ANGPT2	-0.208871	0.601328	1		POU5F2	0.465827	0.00515436	0.0437139		VCPIP1	0.90503	3.69635e-27	1.34256e-25
ANGPT4	1.43453	0.214186	1		HNRNPF	-0.0425082	0.720541	0.999745		ANGPT4	-1.44002	0.206915	1		CYP4F3	0.465502	0.00161661	0.018432		SLC5A9	0.904851	5.64122e-08	4.67882e-07
ANGPTL1	0.090678	0.74157	1		HNRNPH1	-0.025697	0.767592	0.999745		ANGPTL1	-0.154131	0.571638	1		TSPAN2	0.465425	0.000126099	0.0024998		BRCA2	0.903865	2.00873e-12	2.71875e-11
ANGPTL2	0.260754	0.743633	1		HNRNPK	-0.0050801	0.955542	0.999745		ANGPTL2	-0.0709915	0.927916	1		NT5DC3	0.465132	0.10915	0.331861		ACTA2	0.899804	3.22336e-17	6.48857e-16
ANGPTL3	-0.103591	0.909075	1		HNRNPL	-0.0924826	0.302745	0.999745		ANGPTL3	0.176371	0.845363	1		MFSD4A	0.465042	0.124374	0.356708		IL17RC	0.898936	2.72146e-09	2.63506e-08
ANGPTL4	0.17357	0.948026	1		HNRNPU	0.0336503	0.707249	0.999745		ANGPTL4	-0.461397	0.861134	1		CD14	0.465024	1.19535e-05	0.000396913		IFITM2	0.898815	1.43656e-29	5.88598e-28
ANGPTL5	0.0863867	0.988493	1		HNRNPUL1	-0.0183954	0.868233	0.999745		ANGPTL5	0.176976	0.976433	1		IL13RA1	0.464453	1.41904e-06	7.00636e-05		GPD2	0.897848	1.03205e-38	6.43937e-37
ANGPTL6	-1.17697	0.448543	1		HP1BP3	0.0295084	0.760556	0.999745		ANGPTL6	-0.578551	0.701609	1		SLC31A1	0.464321	0.00114478	0.0140238		ZNF684	0.89741	2.82301e-07	2.11719e-06
ANGPTL7	-0.662082	0.418909	1		HPS1	-0.0459357	0.7682	0.999745		ANGPTL7	-0.724306	0.369574	1		HCK	0.464044	6.07351e-05	0.00141624		DUSP3	0.896832	2.70904e-45	2.38221e-43
ANGPTL8	-0.19647	0.973865	1		HRH2	0.117687	0.475565	0.999745		ANGPTL8	0.492339	0.934565	1		LILRA1	0.463451	2.9293e-05	0.000786739		ARHGAP19-SLIT1	0.896105	0.00676793	0.019496
ANK1	0.520549	0.0775181	1		HSD17B11	0.183213	0.131443	0.999745		ANK1	-0.050689	0.871232	1		VAMP5	0.463412	0.112475	0.337366		RAB24	0.895965	9.7848e-29	3.80191e-27
ANK2	2.36403	0.479647	1		HSH2D	0.419798	0.00251708	0.189582		ANK2	-1.23004	0.71392	1		IGF2R	0.463349	0.000289004	0.00479814		ETV6	0.895909	1.39964e-60	2.1259e-58
ANK3	-0.0990564	0.669233	1		HSP90AA1	0.0449844	0.845463	0.999745		ANK3	-0.133973	0.561944	1		DSC2	0.463276	0.000455848	0.00680237		RBM43	0.895121	7.81199e-16	1.42559e-14
ANKAR	0.100997	0.758372	1		HSP90AB1	-0.0787788	0.517153	0.999745		ANKAR	0.474476	0.133164	1		CKMT2	0.463264	0.0779347	0.271643		PLA2G7	0.892665	5.19231e-12	6.7599e-11
ANKDD1A	-0.535843	0.234053	1		HSPA6	0.348625	0.000616565	0.0866636		ANKDD1A	-0.337382	0.456454	1		GLS	0.462684	1.70644e-07	1.17445e-05		NDN	0.891926	0.0207749	0.0510029
ANKDD1B	0.184657	0.814613	1		HSPA8	-0.0637915	0.674979	0.999745		ANKDD1B	0.104247	0.894352	1		TCTN1	0.462603	0.0058359	0.0477468		SMIM6	0.889835	0.506771	0.644915
ANKEF1	-0.490692	0.278497	1		HUWE1	-0.17015	0.392108	0.999745		ANKEF1	-0.363754	0.417774	1		ZNF674	0.461955	0.00528302	0.0444071		ENSG00000277639	0.888834	0.349487	0.492756
ANKFN1	0.431035	0.942703	1		ICAM3	0.0338733	0.737978	0.999745		ANKFN1	0.46316	0.938414	1		GDPD3	0.461827	0.0936751	0.303762		TNFAIP2	0.883861	1.31346e-61	2.05735e-59
ANKFY1	0.143523	0.59397	1		IDS	0.0539588	0.748473	0.999745		ANKFY1	-0.254075	0.340491	1		MASTL	0.460711	0.00594262	0.0483067		RAD21L1	0.883715	0.39863	0.543692
ANKH	0.171489	0.39332	1		IFI16	0.420806	0.00663241	0.295841		ANKH	-0.157419	0.433143	1		NIBAN1	0.460638	0.000103169	0.00215365		C4BPB	0.882955	0.0186179	0.0464967
ANKHD1	-0.166442	0.626978	1		IFI44	0.940922	0.0220326	0.545359		ANKHD1	-0.285534	0.396154	1		NEURL1	0.460272	0.188663	0.44887		STAC3	0.882509	1.38565e-12	1.90981e-11
ANKHD1-EIF4EBP3	-0.0221004	0.955843	1		IFI44L	1.11825	0.0223631	0.545359		ANKHD1-EIF4EBP3	-0.558773	0.14486	1		NCOA2	0.460265	4.88898e-08	4.14322e-06		MYO10	0.880858	0.000133725	0.000598182
ANKIB1	-0.0813171	0.634643	1		IFI6	1.00469	0.00396007	0.229789		ANKIB1	0.0296756	0.862733	1		TMEM185B	0.460248	0.00125644	0.0150826		MTHFD2	0.879715	6.20761e-16	1.14112e-14
ANKK1	-0.448941	0.901317	1		IFIH1	0.592295	0.00376702	0.229789		ANKK1	0.258169	0.942946	1		CTBS	0.459996	2.97492e-06	0.000123296		RNF31	0.879673	5.92774e-39	3.77693e-37
ANKLE1	-1.23999	0.374849	1		IFIT1	1.29972	0.00506029	0.252947		ANKLE1	0.709883	0.604812	1		NOTCH2	0.459765	4.10322e-05	0.00105055		PSMB10	0.878679	8.83618e-30	3.64027e-28
ANKLE2	-0.148883	0.436965	1		IFIT2	1.07393	0.000784523	0.0866636		ANKLE2	-0.00858458	0.964655	1		TBK1	0.459702	0.000262254	0.0044717		RIPK2	0.878209	6.26566e-20	1.49077e-18
ANKMY1	0.0134568	0.962878	1		IFIT3	1.06995	2.2989e-06	0.00380928		ANKMY1	-0.32777	0.24285	1		PLIN3	0.458841	0.000101024	0.00212057		OGFR	0.87791	1.25475e-76	3.19792e-74
ANKMY2	-0.41703	0.18466	1		IFIT5	0.793466	0.000663935	0.0866636		ANKMY2	0.304855	0.332511	1		CDH13	0.458114	0.147423	0.391062		NTRK2	0.877834	0.365607	0.50989
ANKRA2	-0.176426	0.54367	1		IFITM1	0.471644	0.00405338	0.229789		ANKRA2	-0.0950855	0.744099	1		TCP11L1	0.458092	0.00460552	0.0400462		BACH1	0.877658	4.62581e-46	4.16517e-44
ANKRD1	-0.0879405	0.965484	1		IFITM2	0.391753	0.00293261	0.204369		ANKRD1	0.481135	0.810985	1		TRIM14	0.458077	0.00851537	0.0620671		CLDN23	0.876767	6.03135e-05	0.000293795
ANKRD10	-0.101795	0.527113	1		IFITM3	1.11031	0.000747117	0.0866636		ANKRD10	0.0992013	0.536629	1		LYN	0.456628	9.19901e-05	0.00198326		DUSP6	0.876198	2.84862e-32	1.30594e-30
ANKRD11	0.278838	0.220479	1		IFNAR1	-0.090388	0.515806	0.999745		ANKRD11	-0.0752593	0.748932	1		TLR8	0.456313	8.95313e-05	0.00193661		CTSS	0.875376	5.9899e-41	4.35122e-39
ANKRD12	-0.0955322	0.608533	1		IFNGR1	0.0755846	0.636946	0.999745		ANKRD12	0.226582	0.21008	1		SFT2D2	0.456014	0.000107477	0.00221474		RND2	0.87515	0.179712	0.297427
ANKRD13A	0.262529	0.223639	1		IFNGR2	0.0731414	0.449546	0.999745		ANKRD13A	-0.136757	0.53855	1		ENSG00000256591	0.455852	0.120799	0.352012		LOXHD1	0.874248	3.85872e-17	7.67507e-16
ANKRD13B	1.93039	0.620572	1		IGF1R	-0.0507928	0.75909	0.999745		ANKRD13B	-0.699932	0.857724	1		TLR4	0.454883	4.60912e-05	0.00114532		RNF217	0.873803	1.69584e-24	5.39121e-23
ANKRD13C	0.0394742	0.877349	1		IGF2R	0.0734866	0.71655	0.999745		ANKRD13C	0.303417	0.219795	1		ATP6V0D1	0.45467	2.8028e-06	0.000119208		PLXNB2	0.872821	4.08536e-17	8.10443e-16
ANKRD13D	0.0753112	0.759439	1		IGSF6	0.168714	0.197338	0.999745		ANKRD13D	-0.0186668	0.939656	1		ALDH1L2	0.454434	0.173424	0.42803		LHB	0.872514	0.385282	0.53025
ANKRD16	-0.815381	0.244515	1		IKZF1	-0.0695253	0.580809	0.999745		ANKRD16	-0.714244	0.300737	1		SERTAD1	0.453648	0.0444749	0.188877		SERPINB9	0.87189	8.49415e-20	1.99885e-18
ANKRD17	0.0303466	0.878929	1		IKZF3	-0.127651	0.398219	0.999745		ANKRD17	-0.134415	0.495312	1		SLC9A8	0.453412	0.00245136	0.0251113		GTPBP2	0.87167	6.99123e-28	2.60861e-26
ANKRD18A	-0.506498	0.532071	1		IL10RA	0.0219494	0.825369	0.999745		ANKRD18A	-0.850578	0.286462	1		RNF19B	0.453272	0.000239904	0.00415931		IL1B	0.871234	2.18764e-35	1.14619e-33
ANKRD18B	0.506254	0.906558	1		IL13RA1	0.149448	0.227161	0.999745		ANKRD18B	-1.38134	0.747274	1		DENND5A	0.453005	1.53072e-06	7.49261e-05		TAPBP	0.871135	1.05035e-25	3.57333e-24
ANKRD2	-1.21283	0.82574	1		IL16	0.00132264	0.988325	0.999745		ANKRD2	0.38752	0.943594	1		YIPF1	0.452346	0.000916817	0.0117909		TRIM56	0.870812	1.44597e-36	7.96451e-35
ANKRD20A1	-2.21267	0.328475	1		IL17RA	-0.0480796	0.778885	0.999745		ANKRD20A1	0.65938	0.772675	1		WSB1	0.45214	3.02409e-06	0.000124878		OR52H1	0.870434	0.000211349	0.000900299
ANKRD20A2P	-0.341003	0.954722	1		IL1RN	0.630196	0.102858	0.999745		ANKRD20A2P	-0.311304	0.958661	1		CDKL5	0.451888	0.000150465	0.00287657		GSN	0.868544	5.25824e-21	1.33787e-19
ANKRD20A4P	0.931684	0.520135	1		IL4R	-0.0617871	0.530744	0.999745		ANKRD20A4P	1.30701	0.360654	1		CBWD1	0.450931	0.00386566	0.035175		NEUROD4	0.868113	0.236944	0.368948
ANKRD22	-0.359278	0.717919	1		IL6R	-0.0237849	0.870123	0.999745		ANKRD22	0.164374	0.870209	1		VRK2	0.450897	0.00194812	0.0210895		SLFN12	0.866848	7.13539e-13	1.00652e-11
ANKRD23	0.308662	0.728267	1		IL6ST	-0.0787506	0.554086	0.999745		ANKRD23	0.12784	0.884775	1		CPEB3	0.450315	0.00890934	0.0640345		FOXD4	0.865252	0.00772487	0.0218139
ANKRD24	1.68172	0.479256	1		IL7R	-0.111327	0.465071	0.999745		ANKRD24	-0.472659	0.841477	1		ATP6V1C2	0.450178	0.215102	0.482555		POU5F1	0.86465	0.00311318	0.00989493
ANKRD26	-0.102961	0.688446	1		ILF3	-0.0200921	0.847311	0.999745		ANKRD26	-0.127107	0.617779	1		CFLAR	0.449814	4.16183e-06	0.000162971		C3AR1	0.864403	4.15024e-19	9.38454e-18
ANKRD27	-0.252991	0.284077	1		IMPDH1	-0.0342289	0.767232	0.999745		ANKRD27	0.132827	0.581354	1		PRKAG2	0.449793	6.90458e-05	0.00155572		LNX1	0.864211	0.349359	0.492668
ANKRD28	0.0497464	0.775729	1		INO80D	0.0348819	0.742311	0.999745		ANKRD28	-0.0211026	0.903597	1		HSD17B11	0.448997	4.82197e-07	2.80812e-05		ENSG00000167807	0.860665	0.314928	0.456837
ANKRD29	0.764317	0.789446	1		INPP4A	-0.0343893	0.745796	0.999745		ANKRD29	-0.618087	0.827915	1		ZNF200	0.448664	0.000185593	0.00341035		STAT3	0.859505	4.61081e-38	2.76226e-36
ANKRD30A	0	1	1		INPP5D	0.00907125	0.947946	0.999745		ANKRD30A	0	1	1		SHKBP1	0.44851	0.000868245	0.0112812		MYLPF	0.857451	0.0789777	0.154574
ANKRD30B	-0.333194	0.955755	1		INTS6	-0.0458574	0.735164	0.999745		ANKRD30B	-0.30346	0.9597	1		ETV6	0.447792	0.000517782	0.00750949		TMEM185B	0.856322	3.04405e-27	1.11371e-25
ANKRD30BL	-0.317191	0.957864	1		IPMK	0.179447	0.178088	0.999745		ANKRD30BL	0.500374	0.933568	1		ITPRID2	0.447512	1.82522e-05	0.000546891		RICTOR	0.855222	1.1194e-44	9.45638e-43
ANKRD31	0.0904018	0.899991	1		IQGAP1	-0.0159291	0.927241	0.999745		ANKRD31	-0.212085	0.768574	1		PDZD2	0.446619	0.0352226	0.161873		NT5C2	0.854794	9.14588e-41	6.51785e-39
ANKRD33B	0.106205	0.77227	1		IQGAP2	0.142109	0.200943	0.999745		ANKRD33B	0.0432629	0.90585	1		ARHGEF11	0.446217	0.00372237	0.034132		DNAJA1	0.852691	4.53414e-15	7.79198e-14
ANKRD34A	-0.0869043	0.918182	1		IQSEC1	-0.00915241	0.955232	0.999745		ANKRD34A	-1.14915	0.170012	1		PLAGL2	0.445849	0.0192121	0.108436		PGF	0.852659	0.310543	0.451958
ANKRD34B	-0.068351	0.934829	1		IRAG2	0.077264	0.584737	0.999745		ANKRD34B	0.84444	0.316952	1		CYREN	0.444755	3.84639e-05	0.000992718		CC2D2B	0.852504	1.20619e-10	1.36372e-09
ANKRD35	0.731414	0.714988	1		IRAK3	0.03568	0.785245	0.999745		ANKRD35	0.534628	0.789604	1		DENND3	0.444716	6.97659e-05	0.00156884		SDSL	0.85207	3.4492e-05	0.000177197
ANKRD36	0.168046	0.412143	1		IRF1	0.107949	0.422167	0.999745		ANKRD36	0.142084	0.490747	1		NAV3	0.444478	0.285306	0.560416		JUP	0.851152	3.21905e-12	4.2685e-11
ANKRD36B	0.104971	0.653249	1		IRF2	0.243051	0.0621294	0.879901		ANKRD36B	0.0619801	0.790404	1		CASP7	0.443829	0.00284336	0.0282248		P4HA2	0.849312	1.20043e-05	6.77996e-05
ANKRD36C	0.374425	0.0895448	1		IRF7	0.53061	0.0031098	0.205524		ANKRD36C	0.258781	0.255556	1		MVB12A	0.443738	0.0375828	0.169677		FZD5	0.848878	1.72736e-09	1.69877e-08
ANKRD37	-0.575323	0.618153	1		ISG15	1.14588	0.00696307	0.295841		ANKRD37	0.569155	0.619946	1		TNFAIP2	0.443212	0.000237179	0.00412017		SRBD1	0.847286	7.11213e-31	3.06433e-29
ANKRD39	-0.668866	0.216506	1		ISG20	0.330497	0.104226	0.999745		ANKRD39	-0.0201677	0.970542	1		TAFA2	0.441948	7.23478e-05	0.00162048		TMEM121B	0.846649	2.50496e-16	4.71427e-15
ANKRD40	-0.759013	0.0224286	1		IST1	-0.00615231	0.942614	0.999745		ANKRD40	0.204203	0.569628	1		STS	0.441752	0.0204549	0.112726		GPR161	0.846623	0.0417798	0.0912765
ANKRD40CL	-0.0276495	0.993293	1		ITCH	0.062204	0.585961	0.999745		ANKRD40CL	0.313457	0.923701	1		RNF135	0.441278	0.00683972	0.053233		KCTD19	0.846513	0.0219677	0.0534946
ANKRD42	0.119701	0.742246	1		ITGA4	-0.108835	0.256967	0.999745		ANKRD42	0.389406	0.273501	1		COL8A2	0.441097	0.201361	0.465903		RSPH6A	0.846103	0.127893	0.227159
ANKRD44	0.149396	0.32306	1		ITGA5	-0.0154412	0.92296	0.999745		ANKRD44	-0.059689	0.701389	1		HSPA6	0.441073	0.00031966	0.00520066		NAGK	0.845763	1.07913e-32	5.03941e-31
ANKRD46	-0.106846	0.714859	1		ITGAL	-0.0921137	0.519192	0.999745		ANKRD46	-0.0591423	0.839093	1		ITM2B	0.440738	1.09768e-06	5.66604e-05		H2AC7	0.842573	0.500029	0.639583
ANKRD49	-0.0384742	0.881104	1		ITGAM	-0.165574	0.377591	0.999745		ANKRD49	0.111148	0.664226	1		PIGX	0.440679	0.000230866	0.00403341		NUCB1	0.84249	1.97206e-30	8.3532e-29
ANKRD50	0.33738	0.219728	1		ITGAX	0.040975	0.797058	0.999745		ANKRD50	0.0493113	0.860814	1		FAM160B1	0.440522	5.22188e-06	0.000197009		UBE2S	0.841299	2.13302e-13	3.17881e-12
ANKRD52	-0.380537	0.32856	1		ITGB2	-0.0908998	0.587872	0.999745		ANKRD52	-0.286185	0.459355	1		STX3	0.440354	2.18347e-05	0.000629327		PLEK	0.841076	4.22443e-46	3.82667e-44
ANKRD53	0.179166	0.892464	1		ITK	-0.164337	0.190257	0.999745		ANKRD53	1.61103	0.22199	1		NAMPT	0.440185	0.00208048	0.0221423		LILRA6	0.840757	1.79943e-45	1.6106e-43
ANKRD54	-0.17296	0.76159	1		ITM2B	0.204975	0.0905499	0.980661		ANKRD54	-0.531269	0.347568	1		MTMR14	0.439997	7.74742e-05	0.001715		ZMYND15	0.840657	1.41646e-10	1.5895e-09
ANKRD55	0.0379528	0.944653	1		ITPK1	0.294089	0.0681502	0.896229		ANKRD55	0.182609	0.738072	1		ANKRD13A	0.439552	4.54065e-05	0.00113576		CD59	0.840396	1.98393e-31	8.77421e-30
ANKRD6	-0.195216	0.643185	1		ITPKB	-0.0162312	0.908251	0.999745		ANKRD6	-0.106629	0.798463	1		SLC15A4	0.439197	4.37015e-08	3.78835e-06		SIK1	0.839452	0.0251646	0.0599018
ANKRD61	-0.378138	0.593853	1		ITPR2	0.036246	0.748279	0.999745		ANKRD61	0.360405	0.606421	1		TRIM62	0.439014	0.096402	0.30827		PTTG2	0.838341	4.8761e-10	5.1781e-09
ANKRD62	0	1	1		ITPRID2	0.151294	0.324665	0.999745		ANKRD62	0	1	1		CD36	0.438156	0.000278778	0.00466245		PLA2G4C	0.836479	1.15648e-08	1.03512e-07
ANKRD65	-0.532237	0.929251	1		ITPRIP	0.200814	0.0510366	0.841891		ANKRD65	-0.524113	0.93037	1		MATN2	0.43812	0.100983	0.316786		CD46	0.834837	8.132e-38	4.75801e-36
ANKRD66	0.514172	0.931765	1		ITSN2	0.0547477	0.520253	0.999745		ANKRD66	-0.302535	0.959823	1		ABCA1	0.43774	0.000121983	0.0024431		C1GALT1	0.834734	7.51327e-34	3.7659e-32
ANKRD7	0.940486	0.846597	1		IVNS1ABP	0.0675772	0.622426	0.999745		ANKRD7	0.0547353	0.990991	1		LAMP2	0.436799	1.25507e-06	6.35287e-05		CALCOCO2	0.834687	3.44271e-64	6.23712e-62
ANKRD9	0.353702	0.469691	1		JADE2	-0.00420182	0.973697	0.999745		ANKRD9	0.170134	0.728466	1		PTCD1	0.43674	0.205863	0.471068		CAVIN1	0.83209	0.0295118	0.0685263
ANKS1A	0.0434245	0.87557	1		JAK1	-0.0567204	0.72415	0.999745		ANKS1A	-0.0651469	0.813233	1		FXN	0.43674	0.0508144	0.206104		NAIP	0.831753	8.61049e-35	4.43411e-33
ANKS1B	-0.490164	0.637047	1		JAK2	0.113103	0.527732	0.999745		ANKS1B	-0.126944	0.901259	1		PRKD2	0.436429	0.00213195	0.0225385		PLEKHH1	0.83104	0.0163516	0.0415969
ANKS3	0.0994724	0.827193	1		JAK3	-0.0674258	0.649477	0.999745		ANKS3	-0.210393	0.640718	1		INSYN2B	0.436269	0.000318212	0.00518453		HCAR3	0.829741	2.50547e-28	9.5379e-27
ANKS6	0.0310205	0.948582	1		JAML	0.0678561	0.557177	0.999745		ANKS6	0.177196	0.709622	1		F11R	0.436008	0.00659218	0.0519867		PTGR1	0.82875	0.154436	0.263564
ANKUB1	-0.285415	0.488205	1		JARID2	0.0912677	0.550382	0.999745		ANKUB1	-0.0361314	0.929735	1		WDR49	0.435696	0.0676117	0.247517		TRIM71	0.82866	0.00911531	0.0251288
ANKZF1	-0.143504	0.467189	1		JMJD1C	0.0686239	0.490834	0.999745		ANKZF1	-0.155384	0.42789	1		PPCDC	0.434681	0.00179934	0.0198919		RNF19B	0.828525	3.64347e-39	2.38204e-37
ANLN	-1.20885	0.154316	1		JUNB	0.283741	0.0319594	0.70609		ANLN	-0.371171	0.655984	1		FKBP15	0.4343	2.89748e-06	0.000121416		DRAM1	0.828402	2.07486e-20	5.08138e-19
ANO10	-0.080935	0.814495	1		KANSL1	-0.0178864	0.881625	0.999745		ANO10	-0.126432	0.712848	1		ATP6V1B2	0.434006	5.18378e-05	0.00125964		C1QTNF9	0.828064	0.0994693	0.185978
ANO2	0.0410698	0.98318	1		KAT2B	0.000775551	0.995297	0.999745		ANO2	-0.15359	0.936563	1		CCR2	0.433756	0.00165968	0.0187607		FNDC5	0.827732	0.318753	0.460914
ANO5	-0.0149313	0.984198	1		KAT6A	0.00583079	0.965795	0.999745		ANO5	-0.413265	0.579575	1		RNF185	0.433511	0.0101536	0.0703077		ELF4	0.8247	8.37995e-53	9.69302e-51
ANO6	0.0992193	0.580714	1		KAT7	0.0984363	0.318185	0.999745		ANO6	-0.0745956	0.679335	1		CGAS	0.43339	0.0122087	0.0796336		CDC42EP2	0.824438	6.69011e-20	1.58424e-18
ANO7	2.28833	0.323854	1		KCNAB2	-0.0558431	0.703912	0.999745		ANO7	0.312509	0.893833	1		WIPF2	0.43316	0.013203	0.0838082		ANXA5	0.824235	9.13927e-38	5.32663e-36
ANO8	0.477586	0.488633	1		KCNE3	0.175288	0.186759	0.999745		ANO8	1.07006	0.11604	1		FBXL5	0.433131	2.31504e-05	0.000660543		ENSG00000259522	0.824172	0.107207	0.197526
ANO9	0.0660339	0.877325	1		KCNJ15	0.0202361	0.910274	0.999745		ANO9	0.233828	0.580647	1		RNF144A	0.432607	0.00219252	0.0230326		IGSF6	0.824004	7.69218e-36	4.08719e-34
ANOS1	-0.742957	0.857044	1		KCNJ2	0.203241	0.17651	0.999745		ANOS1	0.187551	0.96348	1		MYBPC3	0.432061	0.138189	0.378777		PLEKHO2	0.823459	3.70595e-29	1.48208e-27
ANP32A	0.0718687	0.669026	1		KCTD12	0.0121561	0.923703	0.999745		ANP32A	0.1434	0.386932	1		ZNF684	0.431963	0.122487	0.353845		CIR1	0.822875	8.8845e-19	1.95316e-17
ANP32B	0.409823	0.229187	1		KDM2A	-0.0106123	0.92747	0.999745		ANP32B	0.209566	0.547383	1		SORL1	0.431647	2.46187e-05	0.000692005		ARHGEF10L	0.822816	3.28049e-19	7.50817e-18
ANP32E	-0.306819	0.20308	1		KDM3B	-0.148602	0.371301	0.999745		ANP32E	0.352076	0.139398	1		FMNL2	0.43164	0.0145214	0.0891862		FCN1	0.822717	2.16493e-43	1.68674e-41
ANPEP	-0.103335	0.706216	1		KDM4B	0.0291044	0.858188	0.999745		ANPEP	0.111315	0.68394	1		FHDC1	0.431495	0.269094	0.543645		LILRB3	0.822404	5.24453e-44	4.19479e-42
ANTKMT	-0.7257	0.261232	1		KDM5A	0.0610274	0.501498	0.999745		ANTKMT	0.309115	0.624197	1		SLC25A44	0.430969	0.0022377	0.0234206		PRDM1	0.82163	3.82444e-28	1.44493e-26
ANTXR1	0.172647	0.949767	1		KDM5C	-0.202908	0.078349	0.930445		ANTXR1	-0.65628	0.808054	1		SHFL	0.430185	0.00543691	0.0452983		GALNT18	0.82057	0.41782	0.563274
ANTXR2	0.178827	0.332834	1		KDM6B	-0.000766602	0.996836	0.999745		ANTXR2	-0.0407748	0.829788	1		MANBAL	0.430119	0.0230797	0.12253		CCR2	0.820144	3.16753e-23	9.17728e-22
ANTXRL	1.98199	0.373098	1		KDM7A	-0.0480809	0.657318	0.999745		ANTXRL	-0.43797	0.845086	1		AOAH	0.429981	1.4447e-05	0.000460844		EIF4G3	0.818607	9.21876e-40	6.30103e-38
ANXA1	-0.342199	0.102404	1		KHNYN	-0.0289962	0.739447	0.999745		ANXA1	-0.0894166	0.687155	1		PPP4R1	0.429979	2.79808e-05	0.000763822		GIMAP4	0.81818	1.39729e-20	3.46145e-19
ANXA10	-0.455686	0.803484	1		KIAA0040	0.0335154	0.805346	0.999745		ANXA10	-1.52049	0.397421	1		NABP1	0.429661	1.88726e-06	8.92989e-05		GABRR2	0.817138	8.59548e-06	5.00001e-05
ANXA11	-0.0217495	0.924129	1		KIAA0100	-0.119633	0.398419	0.999745		ANXA11	0.177295	0.433365	1		SCARB2	0.429498	0.000967721	0.0122241		OSM	0.81593	1.17109e-12	1.62003e-11
ANXA2	-0.045904	0.829343	1		KIAA0232	0.0351912	0.739583	0.999745		ANXA2	0.0108066	0.95968	1		PKD2L2	0.429478	0.191765	0.452553		SCIMP	0.815787	3.6355e-25	1.20341e-23
ANXA2R	-0.5928	0.105006	1		KIAA0319L	0.261915	0.197338	0.999745		ANXA2R	-0.325853	0.382811	1		SLC12A1	0.429451	0.0246291	0.128039		LY6G6C	0.81433	0.116504	0.211145
ANXA3	-0.177477	0.651295	1		KIAA0513	0.0627784	0.657892	0.999745		ANXA3	-0.307662	0.435884	1		EXOC6	0.429076	2.99616e-05	0.000800575		DPYD	0.814056	1.33043e-44	1.11763e-42
ANXA4	0.0374601	0.894621	1		KIAA1109	0.0969576	0.471454	0.999745		ANXA4	-0.0227791	0.935587	1		NHSL2	0.428678	6.85169e-05	0.00154687		TBC1D8	0.813064	5.14721e-25	1.68258e-23
ANXA5	0.362352	0.174223	1		KIDINS220	-0.00807257	0.942585	0.999745		ANXA5	-0.148729	0.590498	1		MAML3	0.428224	0.0124011	0.0803815		PPL	0.812799	0.142308	0.246957
ANXA6	0.0980679	0.576674	1		KIF21B	-0.0189776	0.899758	0.999745		ANXA6	-0.0379036	0.831036	1		SRD5A1	0.427862	0.00325254	0.0309345		ARSB	0.812465	8.79786e-34	4.36612e-32
ANXA7	0.0118226	0.944997	1		KLF13	-0.0833216	0.529416	0.999745		ANXA7	-0.123565	0.465466	1		GCNT2	0.427469	0.00874677	0.0632665		ENSG00000283977	0.812266	0.394244	0.539042
ANXA8	0.40901	0.920391	1		KLF2	-0.0371325	0.68824	0.999745		ANXA8	-1.87568	0.64291	1		TIMM10	0.427413	0.10538	0.325101		TEKT5	0.811912	0.553799	0.685728
ANXA8L1	-0.520709	0.930727	1		KLF3	0.000868689	0.993887	0.999745		ANXA8L1	-0.0192432	0.997438	1		OGFR	0.42729	6.37359e-05	0.00146515		NPAS1	0.811801	0.280922	0.419902
ANXA9	-0.142108	0.750938	1		KLF6	0.194828	0.0601677	0.877725		ANXA9	0.0133943	0.976086	1		APOL3	0.42698	0.00018162	0.00335909		CLEC2B	0.809805	7.96061e-07	5.58319e-06
AOAH	0.11575	0.572302	1		KLF7	0.0217225	0.841622	0.999745		AOAH	-0.218716	0.277459	1		ATP11A	0.426559	0.00041178	0.00630551		TLR5	0.809317	6.87935e-26	2.34569e-24
AOC1	-0.734154	0.600776	1		KLHL21	0.102906	0.40818	0.999745		AOC1	-0.00541039	0.996937	1		NFIL3	0.426558	0.00216807	0.0228392		CGAS	0.809201	5.4582e-30	2.27354e-28
AOC2	0.159505	0.766216	1		KMT2A	-0.0803571	0.533191	0.999745		AOC2	-0.306717	0.563488	1		RNASEL	0.426405	0.00045394	0.00679144		CLEC4E	0.809114	1.86222e-20	4.583e-19
AOC3	0.589922	0.453775	1		KMT2C	-0.0615836	0.719058	0.999745		AOC3	-0.512751	0.516558	1		GLT1D1	0.425843	4.49701e-05	0.0011322		SLC8A1	0.808469	1.02629e-31	4.59295e-30
AOPEP	0.368615	0.236838	1		KMT2D	-0.0967315	0.647141	0.999745		AOPEP	-0.182053	0.562844	1		PLIN5	0.425171	0.210016	0.476037		IL10	0.808082	0.178091	0.295222
AOX1	-1.13474	0.850032	1		KMT2E	-0.0720623	0.553162	0.999745		AOX1	0.53794	0.928595	1		MNDA	0.425031	0.00103983	0.0129194		CD163	0.806439	3.99799e-11	4.77884e-10
AP1AR	-0.0521024	0.851114	1		KPNA4	0.0514658	0.623437	0.999745		AP1AR	-0.218946	0.424596	1		ESAM	0.424979	0.179627	0.436158		CD163L1	0.805361	0.0535806	0.112401
AP1B1	0.185272	0.48955	1		KPNB1	0.222555	0.0649961	0.896229		AP1B1	-0.0517336	0.847315	1		TUT7	0.42485	0.000350023	0.00563012		HCAR2	0.803352	5.18457e-17	1.02176e-15
AP1G1	-0.05645	0.730148	1		LAMP2	0.0367243	0.706651	0.999745		AP1G1	0.0461655	0.778174	1		NKD1	0.424808	0.103641	0.321748		FCGR3A	0.803226	4.81635e-32	2.17488e-30
AP1G2	0.0165337	0.947312	1		LAP3	0.418581	0.0357599	0.738602		AP1G2	-0.0158412	0.949495	1		FGD6	0.424302	0.00768609	0.0578042		KCND1	0.802643	1.68851e-09	1.66631e-08
AP1M1	-0.303293	0.184647	1		LAPTM5	0.046147	0.60085	0.999745		AP1M1	0.121171	0.607691	1		SLC22A1	0.42386	0.144871	0.387554		FYB1	0.802224	3.38552e-38	2.03632e-36
AP1M2	0.804969	0.53912	1		LARP1	-0.191522	0.193839	0.999745		AP1M2	0.230339	0.861431	1		SCLY	0.423726	0.212461	0.479377		GPR155	0.801644	1.93009e-34	9.805e-33
AP1S1	-0.130949	0.827638	1		LARP4B	-0.0365118	0.711521	0.999745		AP1S1	-0.0198579	0.973572	1		NETO2	0.423578	0.110943	0.33455		ALB	0.801264	0.398385	0.543455
AP1S2	0.0205294	0.930343	1		LASP1	0.0206704	0.862471	0.999745		AP1S2	-0.00694268	0.976492	1		KIF1B	0.423158	0.000692198	0.00945921		NCOA7	0.801148	1.60433e-12	2.19511e-11
AP1S3	-0.4199	0.722528	1		LAT2	0.0932438	0.306014	0.999745		AP1S3	-0.838434	0.465627	1		SEPTIN10	0.423109	0.252501	0.525534		SERPINA1	0.800923	1.61001e-37	9.24035e-36
AP2A1	0.584408	0.00842754	1		LBH	-0.146199	0.247001	0.999745		AP2A1	0.0843115	0.73916	1		USP10	0.422612	2.03781e-05	0.000596426		PLAGL1	0.800288	1.72072e-50	1.83506e-48
AP2A2	0.330821	0.227069	1		LBR	0.00833589	0.948121	0.999745		AP2A2	0.271806	0.322465	1		FCGR3A	0.422391	0.000426563	0.00648466		HSPA6	0.800153	5.91437e-33	2.8323e-31
AP2B1	0.0839309	0.633669	1		LCOR	0.0697665	0.551077	0.999745		AP2B1	-0.130179	0.454942	1		TM9SF4	0.422388	0.00294759	0.0289808		NLRC4	0.799535	6.92963e-35	3.59313e-33
AP2M1	0.518845	0.0622652	1		LCP1	-0.0102792	0.911911	0.999745		AP2M1	0.233762	0.427733	1		ATG2A	0.42235	0.0104422	0.0715642		VRK2	0.797022	1.95992e-21	5.16134e-20
AP2S1	-0.112965	0.694608	1		LCP2	0.0796363	0.43366	0.999745		AP2S1	-0.159152	0.576733	1		ZNF763	0.421852	0.147975	0.391886		TUT7	0.796755	5.82754e-52	6.44329e-50
AP3B1	0.28107	0.166999	1		LDLRAP1	-0.0272721	0.851722	0.999745		AP3B1	0.0131001	0.95113	1		SIRPB2	0.421845	0.000681307	0.00934411		GRN	0.796182	4.82059e-15	8.25595e-14
AP3B2	-1.71997	0.295245	1		LEF1	-0.113481	0.499096	0.999745		AP3B2	1.73037	0.299122	1		TMEM272	0.421637	0.00344046	0.0322624		CYGB	0.795634	0.204853	0.3303
AP3D1	-0.083702	0.681657	1		LENG8	-0.0173256	0.880063	0.999745		AP3D1	0.0415188	0.838933	1		SPPL2A	0.421393	1.56164e-05	0.000489888		FCGR2A	0.795441	1.38851e-37	7.99965e-36
AP3M1	-0.116688	0.568727	1		LFNG	-0.114741	0.345504	0.999745		AP3M1	0.126519	0.53427	1		LYZ	0.420949	6.06369e-05	0.00141624		PNMA5	0.794152	0.147122	0.253594
AP3M2	-0.36456	0.175873	1		LGALS9	0.491036	0.00210265	0.173542		AP3M2	0.1091	0.692783	1		MED12L	0.420542	0.0291519	0.143997		CBWD2	0.793101	1.73533e-21	4.58596e-20
AP3S1	-0.262065	0.313307	1		LILRA1	0.107905	0.439134	0.999745		AP3S1	0.0464579	0.859587	1		CSAD	0.420446	0.0447528	0.18949		ENSG00000188897	0.792709	7.4709e-13	1.05089e-11
AP3S2	-0.536994	0.102963	1		LILRA2	0.139059	0.284453	0.999745		AP3S2	-0.149312	0.661097	1		PHC2	0.42001	0.000890202	0.0115192		ARHGAP23	0.792506	0.000176458	0.000764448
AP4B1	-0.166348	0.572499	1		LILRB2	0.104489	0.37333	0.999745		AP4B1	0.362258	0.209307	1		RIN2	0.419757	0.0108582	0.0735276		GSDMD	0.792091	5.76287e-40	3.95691e-38
AP4E1	0.0296274	0.897249	1		LILRB3	0.0684599	0.579156	0.999745		AP4E1	-0.188623	0.402888	1		PLAAT4	0.419741	0.00231607	0.0240854		CPEB3	0.790507	4.41435e-20	1.05363e-18
AP4M1	-0.581875	0.398192	1		LIMD2	0.029957	0.705277	0.999745		AP4M1	-0.564533	0.40965	1		ZNF496	0.419453	0.041199	0.180709		CPT1B	0.789798	7.65955e-07	5.38712e-06
AP4S1	0.00648358	0.985186	1		LIMK2	0.0809968	0.468603	0.999745		AP4S1	-0.0625144	0.856656	1		KIAA1109	0.419347	0.000132812	0.0025959		MMP14	0.789242	3.01849e-05	0.000156784
AP5B1	0.163524	0.509746	1		LITAF	0.16116	0.213245	0.999745		AP5B1	0.233668	0.348389	1		DIP2B	0.419207	2.09944e-05	0.000608911		MFSD14B	0.78876	5.95674e-42	4.47858e-40
AP5M1	-0.121321	0.468774	1		LNPEP	-0.127477	0.399889	0.999745		AP5M1	0.115049	0.491202	1		GLA	0.418795	0.0106397	0.072437		ZNF703	0.788659	4.18868e-09	3.94644e-08
AP5S1	-0.28657	0.605424	1		LPCAT2	-0.0322937	0.855413	0.999745		AP5S1	-0.309154	0.575051	1		FNDC3B	0.418416	1.88237e-05	0.000559587		CSF2RB	0.78863	5.3678e-38	3.17778e-36
AP5Z1	0.261129	0.374457	1		LPGAT1	-0.101515	0.510333	0.999745		AP5Z1	0.141421	0.635442	1		TMEM45B	0.418034	0.0868365	0.291405		HLA-G	0.787553	9.91053e-21	2.47139e-19
APAF1	0.1134	0.602027	1		LPIN2	-0.027926	0.835112	0.999745		APAF1	0.102077	0.640014	1		TAGLN2	0.418019	7.83084e-06	0.000276171		ECE1	0.787387	3.73188e-21	9.60894e-20
APBA1	0.400621	0.794565	1		LPP	0.0189208	0.895992	0.999745		APBA1	-0.371188	0.808604	1		SNX24	0.417914	0.179712	0.436158		LOX	0.786898	0.0532974	0.111932
APBA2	-0.238701	0.372699	1		LRBA	-0.0110472	0.935289	0.999745		APBA2	-0.151233	0.574888	1		SOWAHD	0.41759	0.0818603	0.280171		FAM241A	0.786282	8.48161e-15	1.4266e-13
APBA3	-0.364465	0.339783	1		LRP1	-0.0459605	0.917896	0.999745		APBA3	0.236078	0.537504	1		SPG21	0.41758	1.39268e-05	0.000449296		FGD2	0.786214	1.67296e-29	6.78068e-28
APBB1	-0.110643	0.719126	1		LRP10	0.107906	0.433993	0.999745		APBB1	0.387169	0.195596	1		ST8SIA4	0.41735	2.18485e-06	9.88092e-05		WDFY3	0.78597	2.08724e-16	3.94294e-15
APBB1IP	0.010539	0.964378	1		LRRC25	0.126708	0.358144	0.999745		APBB1IP	-0.145761	0.534747	1		RFFL	0.417167	0.00177557	0.0196981		SEMA4A	0.784671	2.88351e-20	6.98219e-19
APBB2	-1.16966	0.209529	1		LRRFIP1	0.135702	0.215972	0.999745		APBB2	0.121689	0.895934	1		MCL1	0.417095	2.3636e-06	0.000104848		CEP55	0.784527	0.0307129	0.0707676
APBB3	-0.72553	0.0892841	1		LRRK2	0.0539809	0.629195	0.999745		APBB3	-0.185996	0.669879	1		MANSC1	0.416812	0.0071581	0.0549239		SESTD1	0.784488	3.56816e-26	1.23061e-24
APC	-0.05113	0.755652	1		LSP1	0.0496321	0.741048	0.999745		APC	0.0947663	0.561565	1		ELOVL5	0.416454	0.000266042	0.00450921		ENSG00000261884	0.783212	8.30471e-27	2.96622e-25
APC2	0.352975	0.489607	1		LST1	0.250612	0.0678166	0.896229		APC2	0.190508	0.708237	1		ENSG00000188897	0.416349	0.0113298	0.0756831		COL4A2	0.783062	0.186709	0.306869
APCDD1	-1.09074	0.41078	1		LTA4H	-0.091891	0.568735	0.999745		APCDD1	0.662705	0.607257	1		RAB5C	0.416312	0.00267936	0.0269025		FAM111A	0.783041	1.77896e-22	4.96294e-21
APCDD1L	1.29756	0.268918	1		LY6E	0.53928	0.141749	0.999745		APCDD1L	-0.302048	0.797648	1		XPO6	0.41608	4.48667e-06	0.000173893		NFAM1	0.782767	8.10974e-27	2.90348e-25
APEH	0.0798042	0.71748	1		LYL1	-0.0697292	0.736768	0.999745		APEH	-0.11063	0.613668	1		GLRX	0.41606	0.000341673	0.00551141		FMR1	0.782562	6.14767e-31	2.6564e-29
APEX1	0.181673	0.522762	1		LYN	0.156971	0.151274	0.999745		APEX1	0.329605	0.237022	1		MYBL2	0.415872	0.230282	0.501107		TRIM34	0.782493	0.0136778	0.0355958
APEX2	0.510183	0.281793	1		LYST	-0.0506484	0.75223	0.999745		APEX2	0.453788	0.341377	1		EPHB1	0.41566	0.000459489	0.00683873		DPYSL2	0.779084	1.67924e-18	3.63321e-17
APH1A	0.0454338	0.835604	1		LYZ	0.158918	0.648286	0.999745		APH1A	-0.0501501	0.818763	1		HAUS4	0.415313	0.00158709	0.0181573		FPR2	0.778618	3.22561e-41	2.36603e-39
APH1B	0.0944004	0.679352	1		MACF1	-0.0604101	0.584942	0.999745		APH1B	0.376257	0.0813386	1		CRADD	0.415099	0.0430135	0.18508		STAC	0.778093	0.0898954	0.171783
API5	0.0554939	0.750215	1		MACROH2A1	0.164941	0.238888	0.999745		API5	0.187261	0.269712	1		PFKFB4	0.414331	4.67009e-05	0.00115542		ATG3	0.777853	6.39564e-17	1.24898e-15
APIP	-0.788011	0.0428918	1		MAML1	0.0260543	0.831128	0.999745		APIP	-0.099216	0.8063	1		GRB2	0.413894	6.09398e-06	0.000223959		EMILIN2	0.777778	1.37695e-22	3.85571e-21
APLF	-0.109984	0.788277	1		MAN2A2	-0.0236972	0.859876	0.999745		APLF	0.159879	0.69524	1		CBL	0.413229	0.000916424	0.0117909		GIMAP8	0.77743	5.48081e-26	1.87733e-24
APLP1	0.645014	0.914384	1		MAP2K3	-0.122344	0.566293	0.999745		APLP1	-0.412837	0.945157	1		MAPK14	0.413077	4.327e-06	0.000168279		EVA1A	0.777356	0.226016	0.35563
APLP2	0.0307123	0.892567	1		MAP3K1	0.0537767	0.643988	0.999745		APLP2	0.020784	0.927535	1		BRD3OS	0.412877	0.250209	0.523207		MARCKS	0.777327	4.59089e-28	1.72583e-26
APMAP	-0.209047	0.315052	1		MAP3K11	0.0705422	0.509831	0.999745		APMAP	0.292809	0.149977	1		PANK2	0.412352	0.000131818	0.00258091		TSACC	0.776798	0.348628	0.491884
APOA1	-1.2075	0.840549	1		MAP3K2	-0.0216887	0.870528	0.999745		APOA1	0.406927	0.945941	1		TACR1	0.412331	0.195546	0.457768		SIGLEC5	0.776189	1.13841e-13	1.73614e-12
APOA2	0.917574	0.570894	1		MAP3K3	-0.000118164	0.999136	0.999745		APOA2	-1.89195	0.234427	1		RHOQ	0.412191	2.56575e-06	0.000110366		C4BPA	0.775911	0.0263222	0.062224
APOB	0	1	1		MAP3K5	0.222288	0.0857685	0.958402		APOB	0	1	1		ARHGAP17	0.412078	0.0108961	0.07374		MIA3	0.775667	5.38444e-24	1.65574e-22
APOBEC2	0.27065	0.611512	1		MAP4K4	-0.0367243	0.770803	0.999745		APOBEC2	0.618607	0.23463	1		TMEM123	0.411309	5.76661e-05	0.00136428		SYT16	0.775451	0.485712	0.626708
APOBEC3A	0.0166094	0.949083	1		MAP7D1	0.0218725	0.900623	0.999745		APOBEC3A	-0.097572	0.707959	1		FAM20A	0.411276	0.00151322	0.0174487		N4BP1	0.774752	2.83977e-31	1.24495e-29
APOBEC3B	1.18899	0.181372	1		MAPK1	0.000850668	0.993947	0.999745		APOBEC3B	-0.750178	0.377259	1		KCNB1	0.411122	0.229874	0.500697		GLRX	0.77451	9.35815e-18	1.94094e-16
APOBEC3C	0.107201	0.813676	1		MAPK14	-0.0759912	0.503283	0.999745		APOBEC3C	0.332274	0.462885	1		BCKDK	0.410742	0.00772388	0.0579431		SBF2	0.773769	1.39021e-38	8.63826e-37
APOBEC3D	-0.638898	0.68591	1		MAPK8IP3	-0.0541074	0.547624	0.999745		APOBEC3D	0.812773	0.598019	1		ARFIP1	0.410611	0.000154917	0.00294679		SIPA1L2	0.773009	1.84116e-22	5.12694e-21
APOBEC3F	-0.110535	0.861039	1		MAPKAPK3	0.0995162	0.408936	0.999745		APOBEC3F	-0.084562	0.893324	1		BCL2L11	0.410464	0.000188903	0.00344885		STAB1	0.772996	3.44967e-17	6.90715e-16
APOBEC3G	0.191568	0.418416	1		MARCHF1	0.13436	0.442017	0.999745		APOBEC3G	0.148945	0.534234	1		C12orf76	0.409975	0.00982978	0.0687782		ENSG00000276087	0.772934	0.216918	0.345164
APOBEC3H	-1.36175	0.266871	1		MARCHF6	-0.0478474	0.69785	0.999745		APOBEC3H	0.292223	0.80808	1		ALDH1A1	0.409493	0.010783	0.0731494		C3	0.771856	8.02707e-05	0.000378569
APOBEC4	-1.29458	0.311493	1		MARCHF7	0.145283	0.2855	0.999745		APOBEC4	-1.18718	0.35281	1		HERC3	0.409315	1.26765e-05	0.000418471		OR56B2P	0.771281	0.125527	0.223908
APOBR	0.287418	0.389082	1		MARCHF8	-0.187404	0.343667	0.999745		APOBR	0.241483	0.472974	1		TP53TG5	0.409309	0.226555	0.496671		TEX45	0.770809	0.131571	0.23232
APOC2	-0.688019	0.908753	1		MARCKS	0.28924	0.0225132	0.545359		APOC2	0.133738	0.982227	1		MBOAT2	0.409159	6.37301e-05	0.00146515		MSRB2	0.770662	1.08648e-10	1.23488e-09
APOD	0.016975	0.997744	1		MARF1	-0.0796006	0.642647	0.999745		APOD	0.934092	0.876363	1		PLXNC1	0.408992	5.95799e-05	0.00139791		CLDN11	0.770264	0.20677	0.332571
APOE	-0.381265	0.94933	1		MARK2	-0.0142428	0.926801	0.999745		APOE	-0.421591	0.94401	1		IRAK3	0.408966	7.49364e-06	0.000267603		SLC31A2	0.769709	1.66986e-22	4.66723e-21
APOF	-2.12493	0.233741	1		MARK3	-0.0195962	0.867847	0.999745		APOF	0.501436	0.778975	1		SLC5A9	0.408832	0.200022	0.46394		SLC7A7	0.769427	5.18041e-26	1.77849e-24
APOL1	0.307752	0.432755	1		MAST3	0.00921271	0.966921	0.999745		APOL1	0.0900618	0.821165	1		SH2B3	0.408684	0.0024369	0.0250439		TLR8	0.768452	1.72919e-27	6.373e-26
APOL2	0.262922	0.401456	1		MAT2B	0.00959137	0.949547	0.999745		APOL2	-0.0829232	0.794813	1		DHTKD1	0.408337	0.000389141	0.00606552		GPR141	0.768273	8.66565e-12	1.09962e-10
APOL3	0.114172	0.627043	1		MAU2	0.0817257	0.568115	0.999745		APOL3	-0.370936	0.0967957	1		TNFRSF1B	0.407804	0.000259337	0.00442862		STOML1	0.767826	2.09255e-09	2.04322e-08
APOL4	-0.851652	0.411022	1		MAVS	-0.060132	0.640929	0.999745		APOL4	-1.6662	0.0991529	1		SRGAP2B	0.40736	0.0992155	0.313144		CDK17	0.767026	2.73938e-23	7.99845e-22
APOL5	0.511295	0.932144	1		MAX	0.176412	0.0531843	0.847936		APOL5	0.540898	0.928225	1		ENSG00000284956	0.407123	0.293071	0.568035		CXCL3	0.766936	0.0737174	0.146258
APOL6	0.274873	0.544135	1		MAZ	-0.0629321	0.626854	0.999745		APOL6	-0.0855426	0.852109	1		C8orf58	0.407025	0.284916	0.559874		PLA2G4A	0.766617	4.04355e-13	5.84081e-12
APOLD1	-0.561693	0.296589	1		MBNL1	0.027348	0.781552	0.999745		APOLD1	0.0841429	0.87733	1		LOXHD1	0.406181	0.106646	0.32705		PSAP	0.766591	4.75385e-21	1.21479e-19
APOM	-0.0770405	0.883874	1		MBNL3	-0.235079	0.472314	0.999745		APOM	-0.073491	0.888537	1		CANT1	0.406075	0.000229031	0.00400751		MS4A7	0.766185	3.99195e-16	7.42486e-15
APOO	-0.497222	0.517263	1		MBOAT2	0.111044	0.585595	0.999745		APOO	0.704429	0.349296	1		POMK	0.406025	0.0183606	0.105092		ABCD1	0.765915	1.13411e-14	1.88022e-13
APOOL	-0.00358007	0.9946	1		MBOAT7	-0.0485366	0.735301	0.999745		APOOL	-0.058925	0.910516	1		KLHDC8B	0.405924	0.063504	0.237799		APOBEC3G	0.765432	3.1312e-25	1.04168e-23
APP	0.161739	0.448289	1		MBP	0.0683414	0.598265	0.999745		APP	-0.00738659	0.972727	1		ADGRE2	0.4059	0.00295848	0.0290627		PLEKHN1	0.765178	0.00180933	0.00612769
APPBP2	-0.219643	0.24053	1		MCL1	0.155928	0.0747077	0.923811		APPBP2	-0.181452	0.334946	1		MARCKS	0.405871	0.00120496	0.0146191		PFKFB4	0.764495	2.62014e-31	1.15202e-29
APPL1	-0.0695883	0.693482	1		MCTP2	-0.102259	0.42124	0.999745		APPL1	-0.10394	0.552103	1		STX12	0.405459	0.000236661	0.00412017		PANK2	0.764248	6.02408e-41	4.35501e-39
APPL2	0.0123241	0.948771	1		MDM2	0.116496	0.32988	0.999745		APPL2	-0.00793582	0.966906	1		TNFSF13	0.405439	0.100719	0.316221		TICAM2	0.76424	7.4988e-07	5.2811e-06
APRT	0.0594539	0.840925	1		MDM4	-0.0573503	0.589626	0.999745		APRT	0.416552	0.145006	1		LHFPL5	0.40524	0.10859	0.330781		DIP2B	0.762813	1.86402e-30	7.91786e-29
APTX	0.132489	0.683199	1		MECP2	-0.00360277	0.977845	0.999745		APTX	-0.453958	0.152665	1		CCNYL1	0.404689	0.00518574	0.0438164		L1TD1	0.76182	0.0684726	0.137945
AQP1	0.928238	0.38173	1		MED13	-0.0354702	0.803408	0.999745		AQP1	0.42528	0.687931	1		KYAT3	0.404636	0.0046872	0.0403853		ZP1	0.761521	0.68112	0.790828
AQP10	-0.720245	0.437662	1		MED13L	-0.00264649	0.983568	0.999745		AQP10	-0.180636	0.840992	1		CMIP	0.404212	0.0137809	0.0861761		HLA-C	0.761099	2.00699e-63	3.59116e-61
AQP11	-0.442537	0.458214	1		MED15	-0.0241546	0.852618	0.999745		AQP11	0.00952583	0.987189	1		NHS	0.404196	0.0104836	0.0717181		RNF13	0.761063	2.56382e-20	6.23822e-19
AQP3	-0.217818	0.509403	1		MED25	0.163798	0.364995	0.999745		AQP3	0.191109	0.562309	1		JUP	0.404045	0.120677	0.351928		CLEC4G	0.760882	0.00322669	0.0101975
AQP7	-0.0314408	0.995816	1		MED28	0.232123	0.00906513	0.337417		AQP7	0.833043	0.889445	1		PRKAR1A	0.404029	0.000197308	0.00356789		CBWD3	0.760738	7.21259e-17	1.40124e-15
AQP8	0.587147	0.921931	1		MEF2D	0.110741	0.446697	0.999745		AQP8	-0.208643	0.972213	1		PARD6B	0.403328	0.167165	0.419849		THEMIS2	0.759594	9.6707e-33	4.55857e-31
AQP9	-0.169422	0.458487	1		MEFV	0.168862	0.243268	0.999745		AQP9	-0.0637519	0.783852	1		PGAP1	0.403105	0.0105858	0.0721553		MNDA	0.759338	6.25104e-14	9.74061e-13
AQR	0.0250375	0.881996	1		MEGF9	0.199604	0.11214	0.999745		AQR	0.069417	0.679949	1		ATP6V1A	0.402921	6.62395e-05	0.00151047		EFCAB2	0.75894	7.68538e-11	8.86235e-10
AR	1.55504	0.227736	1		MGAM	-0.305906	0.150582	0.999745		AR	0.354304	0.781593	1		HLA-C	0.402885	4.1167e-05	0.00105055		CD36	0.75865	5.41307e-29	2.15334e-27
ARAF	0.163532	0.657012	1		MGAT1	0.0666885	0.574242	0.999745		ARAF	0.0496454	0.892465	1		HARBI1	0.402344	0.166629	0.419471		WSB2	0.758555	3.43024e-26	1.18849e-24
ARAP1	0.272241	0.164477	1		MGAT4A	-0.0724968	0.482778	0.999745		ARAP1	-0.151187	0.457061	1		ALDH1A2	0.401757	0.0122733	0.0798355		MXD1	0.757675	5.45378e-42	4.12103e-40
ARAP2	0.0321413	0.843022	1		MGRN1	-0.0556126	0.718718	0.999745		ARAP2	0.166065	0.292398	1		ZNF682	0.401418	0.130821	0.366545		S100A12	0.75645	1.08722e-05	6.18327e-05
ARAP3	0.206901	0.510561	1		MICAL1	-0.0446651	0.700452	0.999745		ARAP3	0.119725	0.704115	1		CMTM6	0.40118	3.08093e-05	0.000819369		STARD8	0.755418	3.25869e-09	3.11512e-08
ARC	0.35516	0.952804	1		MICAL2	0.00438314	0.981167	0.999745		ARC	-0.1429	0.981005	1		ENSG00000260007	0.401017	0.0231293	0.122737		PPCDC	0.755405	1.32215e-21	3.5002e-20
ARCN1	0.209815	0.261635	1		MIDEAS	-0.107605	0.388413	0.999745		ARCN1	-0.00281465	0.988244	1		RTN1	0.400513	0.00859798	0.0624288		CEMIP	0.755083	0.207468	0.333479
AREG	0.0959488	0.966529	1		MIDN	0.0407283	0.800381	0.999745		AREG	-1.12091	0.621081	1		CTNNA1	0.400183	0.00168696	0.0189674		CPEB2	0.75454	5.53313e-25	1.80481e-23
AREL1	0.0366598	0.830091	1		MIER1	0.181726	0.21175	0.999745		AREL1	-0.0640525	0.706714	1		MILR1	0.400058	0.0119943	0.0788238		CNDP2	0.753566	1.75499e-21	4.62978e-20
ARF1	-0.014492	0.946871	1		MKLN1	0.0447349	0.681516	0.999745		ARF1	0.273459	0.194117	1		ADPRH	0.399765	0.0319357	0.152379		TBC1D30	0.753348	1.06761e-09	1.08135e-08
ARF3	0.0542222	0.855986	1		MKNK2	0.052424	0.751669	0.999745		ARF3	-0.0116065	0.968981	1		MAPK10	0.399224	0.183879	0.441652		ERICH3	0.752393	0.14971	0.257161
ARF4	-0.0391019	0.856338	1		MKRN1	-0.171248	0.29632	0.999745		ARF4	0.0782887	0.715781	1		LILRB1	0.398279	0.0174461	0.101483		PSMA4	0.751736	4.28252e-10	4.5801e-09
ARF5	0.614041	0.0824754	1		MLLT6	-0.098176	0.482199	0.999745		ARF5	0.523473	0.144518	1		FYB1	0.397998	0.000133755	0.00260084		IL13RA1	0.75111	5.2954e-34	2.66311e-32
ARF6	0.180117	0.318325	1		MLXIP	-0.157193	0.374334	0.999745		ARF6	0.0871194	0.636551	1		CPEB2	0.397975	0.000172936	0.00323003		SLITRK4	0.747409	6.30854e-06	3.77033e-05
ARFGAP1	0.120338	0.666664	1		MME	0.132657	0.514642	0.999745		ARFGAP1	0.131358	0.637635	1		NCF2	0.397895	0.000123603	0.00246685		CLEC4F	0.747376	0.00112277	0.00401214
ARFGAP2	-0.0300996	0.887441	1		MMP25	0.0533065	0.654492	0.999745		ARFGAP2	-0.0348171	0.869769	1		NME8	0.397662	0.080244	0.276388		LILRB2	0.747091	4.5808e-39	2.94365e-37
ARFGAP3	0.0571359	0.795513	1		MNDA	0.365547	0.0552288	0.855272		ARFGAP3	0.126855	0.562256	1		EMILIN2	0.397583	0.00194463	0.0210895		LMTK2	0.746871	4.75832e-21	1.21479e-19
ARFGEF1	0.0331892	0.819212	1		MOB1A	-0.0435879	0.718368	0.999745		ARFGEF1	0.0567766	0.6949	1		FBXO40	0.397484	0.305507	0.580447		GSG1L	0.746281	0.419438	0.564655
ARFGEF2	-0.276631	0.138627	1		MOB3A	0.0400298	0.806863	0.999745		ARFGEF2	0.0589573	0.76362	1		PAK1	0.397281	0.000232522	0.0040561		CEACAM6	0.746087	0.0011407	0.00406469
ARFGEF3	0.662412	0.86047	1		MON2	-0.0547998	0.67457	0.999745		ARFGEF3	-0.205756	0.956259	1		SCRG1	0.397256	0.174528	0.429829		CSMD1	0.74596	0.0528148	0.111089
ARFIP1	0.117503	0.601181	1		MORC3	0.154559	0.247004	0.999745		ARFIP1	0.25248	0.251552	1		DNAH14	0.397255	0.0856408	0.288929		LPAR4	0.74585	0.0614417	0.126388
ARFIP2	-0.202618	0.525423	1		MORF4L1	0.0922131	0.540281	0.999745		ARFIP2	-0.0344782	0.913769	1		CPPED1	0.397136	0.000434832	0.00657517		LDHC	0.745079	0.759018	0.847254
ARFRP1	-0.0809181	0.7331	1		MPEG1	0.0484158	0.623436	0.999745		ARFRP1	-0.110199	0.640055	1		MCTP1	0.396909	0.000466015	0.00689969		CD300C	0.744986	1.6947e-18	3.65612e-17
ARG1	-0.0569218	0.89514	1		MPP1	-0.0795833	0.655464	0.999745		ARG1	0.362915	0.390237	1		PDLIM5	0.396839	4.11668e-05	0.00105055		KDM1B	0.743468	4.88751e-32	2.2004e-30
ARG2	-0.0713535	0.88056	1		MPRIP	-0.026893	0.819605	0.999745		ARG2	0.640492	0.165533	1		CPQ	0.396591	3.4075e-05	0.000891602		RAB33B	0.743427	1.60533e-11	1.98841e-10
ARGLU1	-0.00496742	0.976883	1		MRTFA	-0.0400925	0.809615	0.999745		ARGLU1	-0.0401588	0.815071	1		GPAT3	0.396478	0.0013402	0.0158629		MAGEB17	0.742049	0.564913	0.695252
ARHGAP1	-0.164767	0.627864	1		MS4A1	0.052123	0.771439	0.999745		ARHGAP1	0.033399	0.92179	1		HOMER3	0.395953	0.20898	0.47454		ENSG00000285444	0.739841	4.23846e-10	4.53621e-09
ARHGAP10	0.0107092	0.975536	1		MS4A6A	0.265043	0.144408	0.999745		ARHGAP10	0.0385187	0.91126	1		B3GNTL1	0.395949	0.0295891	0.145461		CRISPLD2	0.738685	9.86353e-16	1.78696e-14
ARHGAP11A	0.227009	0.642678	1		MSL1	0.141188	0.195547	0.999745		ARHGAP11A	0.840953	0.0760458	1		LTF	0.395922	0.0923194	0.301865		SPAG4	0.738603	0.199074	0.322817
ARHGAP11B	-0.204869	0.770473	1		MSL2	-0.00349963	0.972776	0.999745		ARHGAP11B	0.116688	0.867681	1		ASCL2	0.395226	0.146691	0.390442		DHRS12	0.737807	4.27222e-19	9.6314e-18
ARHGAP12	-0.133484	0.5125	1		MSN	-0.133485	0.444715	0.999745		ARHGAP12	-0.144836	0.476057	1		DNAJC13	0.39489	0.000312494	0.00512075		TLR4	0.737637	2.7572e-36	1.49675e-34
ARHGAP15	-0.0607666	0.709311	1		MSRB1	0.1362	0.261138	0.999745		ARHGAP15	0.0287635	0.860711	1		LITAF	0.394137	0.000573535	0.00818225		CYFIP1	0.737494	2.22641e-15	3.90648e-14
ARHGAP17	-0.167824	0.613498	1		MT-CO1	0.00993456	0.965273	0.999745		ARHGAP17	-0.275339	0.401166	1		TTLL3	0.393789	0.0380701	0.171014		LOXL3	0.73687	2.63881e-17	5.3333e-16
ARHGAP18	0.224977	0.405491	1		MT-CO2	0.2046	0.53575	0.999745		ARHGAP18	0.309835	0.240516	1		DDX19B	0.393625	0.0441311	0.18812		TMEM132B	0.736322	0.337484	0.480654
ARHGAP19	0.0956828	0.713086	1		MT-CO3	0.125862	0.551871	0.999745		ARHGAP19	0.119418	0.644306	1		TBC1D2B	0.393548	2.01572e-05	0.000591486		NYX	0.735778	0.342899	0.486202
ARHGAP19-SLIT1	1.04334	0.71732	1		MT-CYB	0.0503049	0.877874	0.999745		ARHGAP19-SLIT1	1.64248	0.565293	1		ATG3	0.393408	0.000624446	0.00872228		PLBD1	0.735763	1.69349e-18	3.65612e-17
ARHGAP20	-2.94292	0.150105	1		MT-ND1	0.210603	0.648767	0.999745		ARHGAP20	-0.406662	0.843891	1		FPR1	0.393258	0.000193593	0.00350629		TEP1	0.734966	2.21785e-24	6.99156e-23
ARHGAP21	0.133891	0.575847	1		MT-ND2	0.118636	0.798096	0.999745		ARHGAP21	-0.193022	0.412346	1		RAB24	0.393151	0.0276234	0.138986		BAZ2A	0.733825	1.29675e-21	3.44508e-20
ARHGAP22	-0.150266	0.83428	1		MT-ND4	0.196177	0.63644	0.999745		ARHGAP22	-0.327729	0.645928	1		BAIAP2L1	0.392963	0.0904339	0.29819		MOB3C	0.73376	1.62772e-20	4.01904e-19
ARHGAP23	0.8394	0.707724	1		MTMR10	0.0832487	0.413378	0.999745		ARHGAP23	1.00811	0.648476	1		SPTLC2	0.392806	5.68927e-05	0.00135945		MERTK	0.733735	2.87033e-06	1.82191e-05
ARHGAP24	0.354331	0.170434	1		MTMR3	-0.00210568	0.98835	0.999745		ARHGAP24	-0.0345413	0.896233	1		HTATIP2	0.39244	0.00193326	0.0210087		CHRFAM7A	0.732746	0.0222376	0.0540816
ARHGAP25	0.149657	0.433916	1		MTPN	-0.0427204	0.745657	0.999745		ARHGAP25	-0.0620259	0.749888	1		PYGL	0.392202	0.000419661	0.00640547		NDC80	0.732713	1.23394e-10	1.39405e-09
ARHGAP26	-0.0384163	0.859196	1		MVP	0.0569434	0.61696	0.999745		ARHGAP26	-0.301844	0.145249	1		FRY	0.391904	1.78537e-05	0.000540658		KCNK1	0.731897	0.163357	0.275898
ARHGAP27	0.190336	0.291578	1		MX1	1.02958	0.0185924	0.513459		ARHGAP27	-0.21649	0.225003	1		EVI5	0.391763	0.000384754	0.0060349		LTBR	0.731552	1.83254e-27	6.73738e-26
ARHGAP29	0.0553474	0.959433	1		MX2	0.627523	0.000749548	0.0866636		ARHGAP29	-0.559035	0.607458	1		CEBPB	0.391716	0.00279209	0.0277401		FAM20C	0.731392	2.31467e-09	2.25425e-08
ARHGAP30	0.189765	0.32548	1		MXD1	0.132693	0.236358	0.999745		ARHGAP30	0.147694	0.450402	1		CYP4F12	0.391703	0.18329	0.440889		SERPINB1	0.730175	2.74351e-22	7.56958e-21
ARHGAP31	0.161086	0.618475	1		MXI1	-0.312989	0.078549	0.930445		ARHGAP31	-0.0861471	0.788452	1		QKI	0.391569	2.70518e-06	0.000115489		PRDM5	0.728155	8.49232e-13	1.19345e-11
ARHGAP32	0.327527	0.298335	1		MYADM	-0.00748902	0.973485	0.999745		ARHGAP32	-0.139716	0.656672	1		KCNJ13	0.390937	0.0504578	0.205193		PLEKHO1	0.727341	8.49457e-29	3.32638e-27
ARHGAP33	-0.176219	0.88517	1		MYCBP2	-0.0204798	0.893403	0.999745		ARHGAP33	0.685087	0.571065	1		STK40	0.39035	0.00334211	0.0316275		C18orf25	0.72706	1.10974e-20	2.76277e-19
ARHGAP35	-0.11866	0.574147	1		MYD88	0.302031	0.010347	0.357187		ARHGAP35	0.0179896	0.932446	1		PLA2G7	0.389764	0.0312482	0.150806		ANKDD1A	0.725898	1.85137e-08	1.61479e-07
ARHGAP39	-1.20469	0.622456	1		MYH9	-0.299029	0.330248	0.999745		ARHGAP39	-0.0800226	0.973589	1		FBXL2	0.389659	0.168902	0.422057		TAFA2	0.725884	9.52077e-14	1.46235e-12
ARHGAP4	0.188412	0.262099	1		MYL12A	0.160828	0.232885	0.999745		ARHGAP4	0.164578	0.331927	1		BCL10	0.389595	0.00163175	0.0185673		NFKBIE	0.72472	1.67036e-24	5.32143e-23
ARHGAP42	-0.433048	0.487487	1		MYL12B	0.176895	0.380475	0.999745		ARHGAP42	-0.355699	0.56753	1		CLEC4A	0.389369	0.00384936	0.035083		RNF24	0.724414	8.76702e-19	1.93016e-17
ARHGAP44	0.0724256	0.921518	1		MYL6	0.0652562	0.695809	0.999745		ARHGAP44	0.0999521	0.890744	1		BRI3	0.389046	0.00218929	0.02302		TSHZ3	0.72399	9.33617e-24	2.81339e-22
ARHGAP45	-0.000323753	0.998469	1		MYO15B	-0.0798698	0.551395	0.999745		ARHGAP45	-0.12346	0.458345	1		COPZ1	0.388197	0.00692799	0.0535664		PARP11	0.723436	6.04907e-14	9.44546e-13
ARHGAP5	-0.0356426	0.859302	1		MYO1F	0.00580913	0.96694	0.999745		ARHGAP5	-0.0930841	0.641388	1		TRIB1	0.388168	0.00513095	0.0435804		STS	0.722729	5.54437e-24	1.69798e-22
ARHGAP6	-0.17944	0.719607	1		MYO1G	-0.0809302	0.520088	0.999745		ARHGAP6	-0.347569	0.478414	1		IPMK	0.387672	0.000147701	0.00282849		TWIST2	0.721784	0.246586	0.380494
ARHGAP8	1.35549	0.821284	1		MYO9B	0.00954617	0.953439	0.999745		ARHGAP8	1.36103	0.820593	1		RAB43	0.387549	0.329322	0.600237		ITPRID2	0.721126	1.99712e-21	5.25012e-20
ARHGAP9	0.0680407	0.703849	1		N4BP1	0.194729	0.133552	0.999745		ARHGAP9	-0.157158	0.371752	1		STAC3	0.38743	0.250115	0.523207		C2orf66	0.720877	0.296897	0.436919
ARHGDIA	-0.0158656	0.965621	1		N4BP2L2	0.0765617	0.454244	0.999745		ARHGDIA	0.0657369	0.85809	1		SLC46A2	0.387328	0.140129	0.381801		TRIM26	0.720505	8.25984e-19	1.82652e-17
ARHGDIB	0.0305227	0.860993	1		NABP1	0.133295	0.197968	0.999745		ARHGDIB	0.232985	0.160113	1		ARHGAP25	0.387149	3.17996e-05	0.000839805		PAK1	0.719806	4.23502e-47	4.03051e-45
ARHGEF1	0.076372	0.70006	1		NACA	0.128226	0.349954	0.999745		ARHGEF1	-0.0251469	0.899402	1		RNF144B	0.386227	0.000118041	0.00237251		CD300A	0.71953	1.93131e-38	1.19021e-36
ARHGEF10	-0.743097	0.667581	1		NADK	0.270931	0.0542967	0.84877		ARHGEF10	-0.486918	0.766491	1		SAMD8	0.386185	1.66973e-05	0.000512471		EIF4E3	0.719512	4.38284e-52	4.91827e-50
ARHGEF10L	-0.0792636	0.839372	1		NADSYN1	0.0156195	0.856285	0.999745		ARHGEF10L	-0.159587	0.681057	1		PDE4B	0.386103	0.000421757	0.00642882		DGLUCY	0.718997	1.17896e-33	5.81983e-32
ARHGEF11	0.00905776	0.977258	1		NAGK	0.19359	0.165555	0.999745		ARHGEF11	0.0514871	0.871143	1		CDK19	0.386071	0.000265966	0.00450921		SPTLC2	0.718848	4.37715e-39	2.83704e-37
ARHGEF12	0.153184	0.578726	1		NAMPT	0.275129	0.0609164	0.877725		ARHGEF12	-0.254487	0.352398	1		PSENEN	0.385291	0.0260811	0.133473		POTEE	0.718775	0.050313	0.106512
ARHGEF16	-0.851358	0.887165	1		NAP1L1	0.0456615	0.752114	0.999745		ARHGEF16	-0.831148	0.88982	1		DCAF4L1	0.384932	0.280964	0.556034		HCK	0.717739	1.94926e-43	1.52661e-41
ARHGEF17	-0.800854	0.753663	1		NAP1L4	0.00219849	0.980639	0.999745		ARHGEF17	2.19169	0.379725	1		NDC80	0.384703	0.12559	0.358613		ADA2	0.717058	1.35594e-25	4.57157e-24
ARHGEF18	0.365683	0.300925	1		NBEAL2	-0.104114	0.520603	0.999745		ARHGEF18	0.0430034	0.903883	1		LRRK1	0.384384	0.00676669	0.0527402		TMEM176B	0.716863	1.48284e-17	3.0461e-16
ARHGEF19	0.474097	0.514887	1		NBN	0.293833	0.0725888	0.911209		ARHGEF19	0.536702	0.458311	1		C16orf72	0.384382	3.02533e-05	0.000806471		FZD4	0.715529	0.450526	0.593353
ARHGEF2	0.198754	0.238795	1		NBR1	0.0020379	0.985478	0.999745		ARHGEF2	-0.0227927	0.89661	1		GPR141	0.384244	0.0168897	0.0991416		ITPRIP	0.715465	9.66957e-38	5.61395e-36
ARHGEF25	1.84128	0.508287	1		NCF1	0.240788	0.212846	0.999745		ARHGEF25	-0.41417	0.882603	1		PSEN1	0.383981	7.7638e-06	0.000275823		RAB31	0.715203	6.92224e-39	4.39197e-37
ARHGEF26	0.496803	0.427638	1		NCF2	0.192238	0.0376721	0.750182		ARHGEF26	-0.0394599	0.949049	1		TANK	0.38362	9.51314e-05	0.00202306		C15orf39	0.714765	5.06235e-16	9.32874e-15
ARHGEF28	-0.120397	0.919293	1		NCF4	0.0111656	0.92238	0.999745		ARHGEF28	-0.202775	0.861649	1		C18orf25	0.383349	5.1912e-05	0.00125964		HK3	0.714169	1.23064e-39	8.37337e-38
ARHGEF3	-0.0650516	0.728062	1		NCKAP1L	-0.0696036	0.559845	0.999745		ARHGEF3	-0.0032138	0.986346	1		ITPK1	0.383185	0.00101738	0.012696		TLR2	0.714144	8.87399e-27	3.16204e-25
ARHGEF33	0.82845	0.164483	1		NCOA1	-0.00828301	0.957241	0.999745		ARHGEF33	-0.206988	0.728972	1		CASP10	0.383181	7.72215e-05	0.001715		CARD6	0.713134	3.14105e-27	1.14641e-25
ARHGEF35	-1.54573	0.379321	1		NCOA2	0.0266119	0.844357	0.999745		ARHGEF35	-0.0503479	0.976415	1		CYB5R4	0.383136	9.34833e-05	0.00199925		RAB8A	0.712372	2.08397e-30	8.80244e-29
ARHGEF37	0.329045	0.677031	1		NCOA3	-0.0512944	0.665068	0.999745		ARHGEF37	-0.807393	0.299608	1		PLAGL1	0.383129	0.0233069	0.123506		MAB21L3	0.711796	0.00466977	0.0140974
ARHGEF38	0.65619	0.456867	1		NCOA4	0.0173598	0.885137	0.999745		ARHGEF38	0.10622	0.903557	1		PCYT1A	0.382703	0.000511966	0.0074537		OTOA	0.71121	0.336915	0.480253
ARHGEF39	-0.110071	0.869727	1		NCOR1	-0.0636784	0.643906	0.999745		ARHGEF39	-0.70633	0.280837	1		ARL11	0.382613	0.000758078	0.0101878		CD14	0.711005	3.03643e-17	6.12048e-16
ARHGEF4	-0.3666	0.462028	1		NDE1	0.209092	0.201683	0.999745		ARHGEF4	-0.178358	0.718126	1		SIGLEC9	0.38261	0.00653495	0.0518865		LRRN4CL	0.710214	0.36286	0.507377
ARHGEF40	0.0231316	0.924872	1		NDEL1	0.204794	0.0396606	0.755375		ARHGEF40	-0.275485	0.249174	1		GBGT1	0.382598	0.0159979	0.0952479		FCER1G	0.709847	9.27238e-22	2.4898e-20
ARHGEF5	-0.382046	0.70974	1		NEDD9	0.126894	0.336621	0.999745		ARHGEF5	-0.488478	0.626795	1		ZNF530	0.382397	0.0706482	0.254619		FOXD1	0.709405	0.492967	0.633189
ARHGEF6	0.168386	0.276065	1		NEK7	0.120053	0.396627	0.999745		ARHGEF6	0.0420353	0.792906	1		MAT2B	0.382386	3.7672e-05	0.000976719		CBWD5	0.709134	4.41999e-19	9.93474e-18
ARHGEF7	0.311886	0.140832	1		NFAM1	0.189922	0.188453	0.999745		ARHGEF7	-0.0779145	0.721498	1		PPP1R15B	0.382261	8.42404e-05	0.00183263		MAD2L1BP	0.708356	2.07558e-15	3.65462e-14
ARHGEF9	0.269416	0.341612	1		NFAT5	0.0103775	0.942855	0.999745		ARHGEF9	-0.0872285	0.758622	1		ENSG00000282988	0.382233	0.133771	0.370758		ADGRE5	0.708054	3.94767e-25	1.29609e-23
ARID1A	-0.0599279	0.836027	1		NFATC3	-0.046612	0.761721	0.999745		ARID1A	-0.467789	0.0866978	1		GAB2	0.382078	0.00100971	0.0126559		KIF13A	0.707294	7.48992e-29	2.94062e-27
ARID1B	0.110354	0.559734	1		NFE2	0.0721521	0.679874	0.999745		ARID1B	-0.083395	0.66067	1		CNTF	0.381898	0.234064	0.505426		NAMPT	0.707219	1.27931e-19	2.99177e-18
ARID2	0.148599	0.396591	1		NFKBIA	0.0755325	0.573215	0.999745		ARID2	-0.125466	0.47545	1		USP15	0.381889	2.88391e-05	0.000781615		ASCL2	0.706972	4.43188e-10	4.73648e-09
ARID3A	-0.148583	0.600421	1		NHSL2	0.0808185	0.634558	0.999745		ARID3A	-0.0562331	0.844304	1		ATG7	0.381241	0.00059175	0.00837894		SOCS3	0.70632	6.36924e-13	9.05239e-12
ARID3B	0.718736	0.0329308	1		NIBAN1	-0.0650673	0.719036	0.999745		ARID3B	-0.0537641	0.87979	1		ATP5MF	0.381105	0.144124	0.386738		DOCK8	0.706204	6.78238e-22	1.84424e-20
ARID3C	0.0601714	0.991994	1		NIN	-0.0302518	0.782972	0.999745		ARID3C	0.0913789	0.987847	1		ELAPOR1	0.381069	0.0513878	0.207583		CYP4F2	0.705829	0.229611	0.359982
ARID4A	0.138068	0.567704	1		NINJ1	0.283674	0.0679522	0.896229		ARID4A	0.231031	0.334637	1		FAR2	0.380987	0.000156524	0.00296743		S100A8	0.705727	0.000302101	0.00124016
ARID4B	-0.0033043	0.987771	1		NIPBL	0.0220535	0.867798	0.999745		ARID4B	-0.0184854	0.931954	1		SLC27A3	0.380921	0.0206385	0.113387		FAM3B	0.705378	0.0313314	0.0719173
ARID5A	-0.00397714	0.989155	1		NKTR	-0.0103765	0.909116	0.999745		ARID5A	0.238548	0.407656	1		MAN1A1	0.380811	0.00110871	0.0136853		PLAAT4	0.705066	2.38868e-13	3.53529e-12
ARID5B	0.0904239	0.638968	1		NLRC5	0.0991858	0.420934	0.999745		ARID5B	0.0879851	0.647515	1		RAB32	0.380804	0.00583334	0.0477468		ARFGEF3	0.704985	0.464082	0.606396
ARIH1	0.0846294	0.634239	1		NLRP1	0.149681	0.176935	0.999745		ARIH1	-0.155658	0.374211	1		ZNF117	0.380752	0.000483734	0.00707898		MYBPC3	0.704608	1.27738e-16	2.45313e-15
ARIH2	0.0511336	0.777282	1		NONO	-0.0143676	0.888857	0.999745		ARIH2	-0.0757519	0.673085	1		C2CD2	0.380553	0.0495398	0.202949		CCSER1	0.70409	8.41169e-08	6.81868e-07
ARIH2OS	0.756829	0.390316	1		NOP53	-0.0478879	0.732575	0.999745		ARIH2OS	0.0708852	0.935985	1		S100A9	0.380358	0.0057888	0.0474983		MTMR11	0.703945	3.90342e-19	8.86642e-18
ARL1	0.013518	0.964489	1		NOTCH1	0.0243659	0.907585	0.999745		ARL1	-0.202404	0.502026	1		VRK3	0.380105	0.00188415	0.0205734		TMTC1	0.703532	5.48357e-05	0.000269818
ARL10	-0.549628	0.177005	1		NOTCH2	-0.0879704	0.673687	0.999745		ARL10	-0.406004	0.32384	1		OTUD5	0.379981	0.00276663	0.0275837		CTSZ	0.703491	1.82781e-32	8.45687e-31
ARL11	-0.159854	0.496438	1		NPRL3	-0.101386	0.751009	0.999745		ARL11	0.169259	0.471709	1		ENSG00000285938	0.379967	0.0406127	0.178897		EFR3B	0.702592	0.440574	0.583834
ARL13A	-1.60986	0.121906	1		NR2C2	0.0472765	0.684311	0.999745		ARL13A	-0.176297	0.863606	1		TSSK4	0.379933	0.133838	0.370758		ZNF496	0.702027	1.3483e-16	2.57616e-15
ARL13B	0.0762231	0.850967	1		NR3C1	-0.0448036	0.709358	0.999745		ARL13B	0.0955301	0.812392	1		NEK3	0.379715	0.115471	0.342284		H1-6	0.701874	9.4036e-05	0.000435753
ARL14	0	1	1		NRDC	0.044148	0.630036	0.999745		ARL14	0	1	1		DUSP6	0.379303	0.000920514	0.0118136		NOD1	0.701691	4.18325e-33	2.03572e-31
ARL14EP	-0.0599844	0.797229	1		NRGN	-0.0281948	0.890687	0.999745		ARL14EP	0.0536792	0.818028	1		RBP7	0.379093	0.0684142	0.24925		CDKN1C	0.701129	8.69208e-06	5.04254e-05
ARL14EPL	-0.300891	0.960035	1		NSD1	-0.117004	0.352911	0.999745		ARL14EPL	-0.268583	0.964323	1		PUS7	0.379005	0.0644998	0.239887		SLC52A1	0.700885	0.428529	0.572578
ARL15	0.403863	0.104389	1		NSD3	0.0244814	0.800208	0.999745		ARL15	-0.126411	0.624472	1		SBNO2	0.378496	0.000521577	0.00755488		KIAA0040	0.699336	4.26773e-27	1.54636e-25
ARL16	-0.66779	0.301441	1		NT5C2	0.174661	0.165454	0.999745		ARL16	-0.915259	0.147512	1		CNOT11	0.378412	0.00237895	0.0245371		SRGN	0.698868	3.89032e-10	4.18147e-09
ARL17A	0.60519	0.275773	1		NT5C3A	0.532455	0.0119341	0.3818		ARL17A	-0.382656	0.489637	1		TECPR2	0.37836	0.000203222	0.00364579		TNK2	0.698608	1.02039e-15	1.84419e-14
ARL17B	0.00277103	0.997474	1		NTNG2	0.332628	0.400617	0.999745		ARL17B	-0.54101	0.526989	1		AP3S2	0.378221	0.0228026	0.121685		PDE4B	0.697813	5.89897e-27	2.12208e-25
ARL2	-0.407256	0.527438	1		NUAK2	0.150545	0.265483	0.999745		ARL2	-0.652253	0.300767	1		MR1	0.378042	0.00173879	0.0193586		TMEM132C	0.69765	0.377074	0.521634
ARL2BP	0.989971	0.12532	1		NUB1	0.222067	0.201805	0.999745		ARL2BP	-0.757182	0.24068	1		NANS	0.377809	0.0204744	0.112726		STX3	0.697466	3.90307e-39	2.54071e-37
ARL3	0.492768	0.408071	1		NUCB1	0.190577	0.189993	0.999745		ARL3	0.328178	0.58004	1		SDCBP	0.377727	0.000575114	0.00819447		PCDHGA3	0.697274	0.393511	0.538272
ARL4A	0.569608	0.0641275	1		NUFIP2	0.0660536	0.57608	0.999745		ARL4A	-0.352359	0.267193	1		EDC3	0.377675	0.0137897	0.086184		USP15	0.697089	9.62418e-21	2.40397e-19
ARL4C	-0.245643	0.224824	1		NUMA1	-0.109335	0.370739	0.999745		ARL4C	0.184255	0.371808	1		RAB31	0.377522	0.00038076	0.00598051		PTK6	0.695878	0.000165152	0.000720869
ARL4D	-1.05784	0.536706	1		NUMB	0.0902464	0.461479	0.999745		ARL4D	0.66352	0.693429	1		PELI2	0.377186	0.000613093	0.00859541		EHBP1L1	0.69552	5.42725e-17	1.0654e-15
ARL5A	-0.0636976	0.756783	1		NUP153	-0.0431854	0.73287	0.999745		ARL5A	-0.0551915	0.788192	1		HLA-DRB5	0.376908	0.0063387	0.0507275		USF1	0.695295	2.16953e-29	8.74618e-28
ARL5B	0.224894	0.304779	1		NUP210	-0.0795706	0.618498	0.999745		ARL5B	-0.122972	0.579695	1		FARP1	0.376593	0.0620381	0.234444		XIRP2	0.695186	0.165914	0.279285
ARL5C	-0.177202	0.956484	1		NUP50	0.0517927	0.607312	0.999745		ARL5C	0.717528	0.823474	1		TLR6	0.376393	0.000163596	0.00308092		SLC22A15	0.694869	3.43146e-19	7.82986e-18
ARL6	0.0754094	0.870856	1		NUP98	-0.0298778	0.843007	0.999745		ARL6	0.839312	0.0588142	1		N4BP2L2	0.376261	9.11192e-06	0.000312613		EGR2	0.694741	0.0109446	0.0294189
ARL6IP1	-0.179931	0.3608	1		NXF1	0.0438549	0.611845	0.999745		ARL6IP1	0.061618	0.757152	1		SMAD9	0.376053	0.203178	0.46762		MPO	0.694691	9.32509e-07	6.48821e-06
ARL6IP4	-0.110757	0.692602	1		OAS1	0.924199	0.00759322	0.314549		ARL6IP4	0.162915	0.558677	1		CEP295NL	0.375714	0.0924368	0.302076		HSPA1B	0.694525	1.55195e-12	2.12925e-11
ARL6IP5	-0.135199	0.422341	1		OAS2	0.629255	0.0993185	0.999745		ARL6IP5	0.264721	0.0973449	1		BAK1	0.375385	0.00880841	0.0635908		RELB	0.694387	2.1511e-38	1.31488e-36
ARL6IP6	-0.0291695	0.916989	1		OAS3	1.02509	0.0227096	0.545359		ARL6IP6	-0.0232967	0.933395	1		ABHD2	0.375169	0.000171154	0.0032126		CD68	0.693452	0.00871946	0.0241819
ARL8A	0.206209	0.621277	1		OASL	1.01366	0.0133323	0.387572		ARL8A	0.214826	0.60663	1		BRCA2	0.375094	0.0211209	0.115146		RETN	0.693418	0.00170006	0.00580865
ARL8B	0.178135	0.342542	1		OAZ1	0.0530482	0.675107	0.999745		ARL8B	0.0788823	0.679487	1		ACAP2	0.374954	4.6815e-05	0.00115572		TINCR	0.693168	0.0372313	0.0828053
ARL9	1.61274	0.597781	1		OAZ2	0.125616	0.205691	0.999745		ARL9	-0.845948	0.780906	1		SYK	0.374712	4.08833e-06	0.000161684		RNF149	0.693133	2.29387e-50	2.42908e-48
ARMC1	0.167818	0.50464	1		OGA	0.0633251	0.486083	0.999745		ARMC1	0.27588	0.264398	1		NUDT19	0.374684	0.169807	0.422992		PSENEN	0.692656	1.87321e-15	3.30992e-14
ARMC10	-0.267058	0.342663	1		OGFR	0.050615	0.615146	0.999745		ARMC10	0.0349833	0.902035	1		ENTPD1	0.374171	1.79617e-05	0.000541214		CHRNA5	0.692461	0.0246887	0.0590026
ARMC12	0.376063	0.84765	1		OGFRL1	0.156365	0.191766	0.999745		ARMC12	0.986776	0.611605	1		SBSPON	0.373859	0.28235	0.557047		VMP1	0.692341	3.41976e-18	7.24266e-17
ARMC2	0.0406738	0.919833	1		OGT	0.0120769	0.885548	0.999745		ARMC2	-0.492574	0.213126	1		CHSY1	0.373562	0.000367259	0.00580055		PHC2	0.69223	3.87772e-24	1.19486e-22
ARMC3	0.875113	0.3572	1		ORAI2	0.127363	0.31547	0.999745		ARMC3	-1.46009	0.11446	1		TUBB2A	0.373462	0.133746	0.370758		CCL25	0.691901	0.608759	0.731202
ARMC4	1.45505	0.672801	1		OS9	0.013628	0.907361	0.999745		ARMC4	-1.42015	0.6763	1		CEP19	0.373352	0.0172379	0.100593		TBK1	0.691152	2.48204e-12	3.33534e-11
ARMC5	0.0739047	0.870978	1		OSBPL8	0.091029	0.593699	0.999745		ARMC5	-0.581589	0.192466	1		PGS1	0.373184	0.000292583	0.0048434		MPP3	0.691023	0.0344162	0.0776352
ARMC6	0.118695	0.74226	1		OST4	0.0619766	0.666099	0.999745		ARMC6	-0.0190281	0.957842	1		SRBD1	0.37237	0.00358409	0.0332252		RBM47	0.690957	3.10473e-30	1.30407e-28
ARMC7	0.0341549	0.940799	1		P2RY13	0.236602	0.103994	0.999745		ARMC7	-0.179183	0.696011	1		AIF1	0.372337	0.0011525	0.014088		CDCP1	0.690848	0.00157537	0.00543821
ARMC8	0.0802209	0.651656	1		PABPC1	-0.0313843	0.770489	0.999745		ARMC8	-0.0200161	0.910764	1		PKN2	0.371945	4.36539e-05	0.00110655		KIF26A	0.690756	0.268777	0.406068
ARMC9	-1.197	0.410063	1		PACS1	0.0100563	0.952364	0.999745		ARMC9	0.0560703	0.96943	1		CP	0.37125	0.181724	0.438686		ENSG00000273269	0.690751	0.433761	0.577413
ARMCX1	1.21702	0.155834	1		PACSIN2	0.110148	0.437922	0.999745		ARMCX1	-0.305229	0.722925	1		SPATA2	0.371209	0.166222	0.418727		ENSG00000281593	0.6905	0.0114925	0.0306406
ARMCX2	-1.04046	0.0558786	1		PADI2	-0.0076684	0.962738	0.999745		ARMCX2	-0.0918126	0.868852	1		TET3	0.370682	0.00129278	0.0154861		FGR	0.690386	4.87114e-42	3.69936e-40
ARMCX3	0.124908	0.633788	1		PAFAH1B1	-0.105311	0.378728	0.999745		ARMCX3	0.24643	0.338541	1		ERV3-1	0.370619	0.000641612	0.00888554		DDIAS	0.690101	2.04658e-12	2.76748e-11
ARMCX4	-0.706388	0.117653	1		PAG1	0.00222436	0.985681	0.999745		ARMCX4	0.243758	0.593495	1		FLVCR1	0.370569	0.00622327	0.0499238		ZNF200	0.690023	8.5109e-22	2.29352e-20
ARMCX5	-0.237457	0.427814	1		PAK1	0.100675	0.326365	0.999745		ARMCX5	0.284263	0.335251	1		CHMP2B	0.370517	0.00970177	0.0681344		DOC2B	0.689985	0.111288	0.203507
ARMCX6	0.547427	0.239474	1		PAK2	-0.105233	0.521471	0.999745		ARMCX6	-0.211814	0.647003	1		ASGR1	0.370472	0.133602	0.370588		PALM	0.688715	0.116131	0.210619
ARMH1	-0.615412	0.256357	1		PAN3	0.0418554	0.764298	0.999745		ARMH1	0.804403	0.133534	1		CACNA2D3	0.370284	0.127608	0.361557		GCA	0.68868	1.6298e-15	2.90027e-14
ARMH2	-1.85866	0.0577928	1		PAPOLA	0.0739372	0.540237	0.999745		ARMH2	-0.108767	0.911153	1		NLRP3	0.370026	0.00209858	0.0222932		AK4	0.688641	0.000263256	0.00109869
ARMH3	-0.172885	0.534128	1		PARP10	0.297678	0.109544	0.999745		ARMH3	0.0873321	0.75506	1		PARPBP	0.369773	0.170926	0.424455		ALDH1A1	0.688426	3.039e-10	3.30901e-09
ARMH4	-0.385852	0.276686	1		PARP12	0.520928	0.00916341	0.337417		ARMH4	-0.394835	0.26236	1		FRMD4B	0.369376	0.0210908	0.115037		XIAP	0.688217	1.34137e-28	5.19849e-27
ARMS2	-0.317825	0.957789	1		PARP14	0.363772	0.00666908	0.295841		ARMS2	-0.288008	0.961746	1		WWP2	0.369173	0.00102503	0.012774		LACC1	0.688119	1.50081e-05	8.32756e-05
ARMT1	0.0124091	0.96366	1		PARP4	0.02266	0.828516	0.999745		ARMT1	-0.0112819	0.966808	1		PRPH2	0.368855	0.2942	0.568928		ARHGAP26	0.687125	3.3804e-15	5.83594e-14
ARNT	0.0255422	0.908525	1		PARP8	0.124097	0.271813	0.999745		ARNT	0.056269	0.799681	1		RAF1	0.368518	1.08187e-06	5.6099e-05		STAT5A	0.686931	5.6955e-29	2.25972e-27
ARNTL	0.218441	0.276069	1		PARP9	0.437802	8.6945e-05	0.0288136		ARNTL	-0.0429298	0.834409	1		MOSPD2	0.368214	0.000336604	0.00545289		UBN1	0.686814	3.05204e-20	7.36654e-19
ARNTL2	-0.459723	0.610237	1		PARVG	0.0397489	0.634284	0.999745		ARNTL2	0.0646529	0.942705	1		ERAP2	0.367944	0.000524197	0.00757351		PRKCD	0.685938	1.02354e-27	3.80965e-26
ARPC1A	-0.0647461	0.888187	1		PBX2	0.0354348	0.705344	0.999745		ARPC1A	0.0121959	0.978886	1		P2RY13	0.367543	0.000649508	0.00896211		RP2	0.685279	1.07033e-24	3.43167e-23
ARPC1B	0.158709	0.579489	1		PBXIP1	0.0247642	0.885107	0.999745		ARPC1B	-0.220411	0.438505	1		ERLIN1	0.367273	0.00768228	0.0578042		HCRT	0.685027	0.565482	0.695669
ARPC2	-0.124276	0.451409	1		PCBP1	0.0753489	0.557587	0.999745		ARPC2	0.0173114	0.917975	1		SARNP	0.367048	0.325686	0.59814		TNFRSF1B	0.684906	3.34431e-18	7.11292e-17
ARPC3	-0.188222	0.347995	1		PCBP2	0.0650948	0.472556	0.999745		ARPC3	0.187108	0.351691	1		MOB3A	0.366802	0.00363225	0.033563		CBR1	0.68448	9.02772e-13	1.2675e-11
ARPC4	0.211761	0.340751	1		PCF11	0.0989603	0.386883	0.999745		ARPC4	0.191249	0.393206	1		BBIP1	0.366566	4.86533e-05	0.00119332		LRP1	0.680937	0.000505151	0.00195449
ARPC4-TTLL3	-1.40197	0.509302	1		PCGF5	0.220559	0.105187	0.999745		ARPC4-TTLL3	-2.51912	0.221375	1		IRAK2	0.366463	0.0811166	0.27838		UBA7	0.680782	9.97531e-24	2.99998e-22
ARPC5	0.0646542	0.692694	1		PCM1	-0.00850904	0.936707	0.999745		ARPC5	0.0692084	0.67297	1		H3-3B	0.366016	0.000958918	0.0121399		FAM160B1	0.679397	9.29789e-35	4.77175e-33
ARPC5L	-0.206068	0.496395	1		PCMTD1	0.171151	0.246804	0.999745		ARPC5L	-0.303475	0.309866	1		UBE2S	0.365405	0.181947	0.439054		SCUBE2	0.679109	0.00647906	0.0187971
ARPIN	-0.535326	0.227927	1		PCNX1	0.0209186	0.884662	0.999745		ARPIN	0.0117871	0.978862	1		FAM126B	0.365383	0.000495368	0.0072399		GRIN2D	0.678714	0.0246249	0.0589009
ARPP19	-0.0542176	0.743925	1		PCSK7	0.0349817	0.775903	0.999745		ARPP19	0.0481005	0.771825	1		PPP2R2A	0.365358	0.000635178	0.00884958		RTN1	0.678079	1.63755e-12	2.23853e-11
ARPP21	0.930125	0.509914	1		PDCD4	0.0666656	0.584205	0.999745		ARPP21	-0.939079	0.501267	1		B3GNT5	0.365018	0.0214568	0.116418		LIMK1	0.678004	1.11686e-32	5.18341e-31
ARR3	-0.0788037	0.954152	1		PDCD6IP	0.00963273	0.916528	0.999745		ARR3	1.30617	0.340797	1		KLF4	0.364976	0.060619	0.231158		S100A9	0.67727	5.16288e-06	3.12915e-05
ARRB1	0.0817174	0.658899	1		PDE3B	0.109971	0.459767	0.999745		ARRB1	0.0263515	0.887355	1		CYRIB	0.364811	7.93636e-05	0.00174519		C3orf70	0.677264	0.418082	0.563438
ARRB2	0.239552	0.243694	1		PDE4B	0.0795475	0.555221	0.999745		ARRB2	-0.0441308	0.83603	1		PDK3	0.364612	2.93053e-05	0.000786739		FGD6	0.677186	1.19958e-16	2.30962e-15
ARRDC1	0.189692	0.504087	1		PDE7A	-0.0499884	0.59965	0.999745		ARRDC1	0.0968888	0.733457	1		CREBBP	0.364544	0.0116821	0.0773091		AZI2	0.677054	9.39034e-12	1.18857e-10
ARRDC2	0.195392	0.343834	1		PDK1	0.0249567	0.850819	0.999745		ARRDC2	-0.180647	0.379952	1		USP32	0.36442	5.46785e-05	0.00131635		MPZL1	0.676546	2.15619e-20	5.27197e-19
ARRDC3	0.168017	0.495222	1		PECAM1	0.0276391	0.864565	0.999745		ARRDC3	0.107868	0.664935	1		F2RL2	0.364408	0.0870283	0.291876		FAM151B	0.676509	3.25568e-09	3.11423e-08
ARRDC4	-0.068616	0.832292	1		PELI1	0.282897	0.0365512	0.738602		ARRDC4	0.266016	0.398723	1		FAM168A	0.364323	0.00113312	0.0139111		PLIN3	0.676242	3.90322e-21	1.00158e-19
ARRDC5	-1.04629	0.0853412	1		PFDN5	0.170617	0.617085	0.999745		ARRDC5	-0.478739	0.44086	1		CSF2RB	0.364236	0.00024057	0.00416451		IER2	0.675975	4.84923e-33	2.33711e-31
ARSA	-0.434872	0.297473	1		PFN1	-0.054046	0.594513	0.999745		ARSA	-0.445135	0.299642	1		SLC6A6	0.363883	5.90658e-05	0.00139095		PLXDC2	0.675724	8.22112e-17	1.59305e-15
ARSB	0.248729	0.408844	1		PGD	-0.0535805	0.654592	0.999745		ARSB	-0.193913	0.518933	1		CCZ1	0.363478	0.116843	0.344845		BAK1	0.675559	3.44879e-34	1.74025e-32
ARSD	0.0655469	0.837676	1		PGGHG	0.0381339	0.734869	0.999745		ARSD	-0.156059	0.624347	1		CNNM2	0.363193	0.00115876	0.0141493		SEMA3B	0.674962	0.00111591	0.00399238
ARSG	-0.0784442	0.742907	1		PGK1	-0.0228012	0.815733	0.999745		ARSG	-0.0340205	0.88698	1		VASP	0.363085	0.000941264	0.0119966		ACSM1	0.674839	0.0211522	0.0517853
ARSJ	-1.04915	0.56367	1		PGS1	0.0253287	0.831409	0.999745		ARSJ	-1.16891	0.516239	1		NBR1	0.362976	2.77231e-05	0.000760442		TNS3	0.673965	5.13846e-14	8.09079e-13
ARSK	-0.16905	0.714217	1		PHC2	0.155081	0.258334	0.999745		ARSK	0.0722432	0.874241	1		EP300	0.362896	0.00092066	0.0118136		VSIG8	0.673798	0.143126	0.248034
ARSL	0.514172	0.931765	1		PHC3	0.0410098	0.693681	0.999745		ARSL	-0.302535	0.959823	1		CSF3R	0.362856	0.00079836	0.0106161		AMT	0.673689	0.104579	0.19377
ART1	-2.70558	0.281697	1		PHF12	-0.0344095	0.807497	0.999745		ART1	1.7967	0.473391	1		UHRF1BP1L	0.362464	0.000134058	0.00260084		SLAMF7	0.673662	8.53769e-15	1.43443e-13
ART3	-0.745142	0.687857	1		PHF20L1	0.0870385	0.555615	0.999745		ART3	-0.186427	0.918941	1		COQ10B	0.362344	0.00365189	0.0337161		CTNNA1	0.67365	2.46776e-22	6.82126e-21
ART4	-1.74671	0.223667	1		PHF21A	0.1639	0.193101	0.999745		ART4	-2.37493	0.0973748	1		PISD	0.362342	0.00419306	0.0373462		IGF2R	0.673332	7.95439e-12	1.01279e-10
ARV1	-0.363257	0.492127	1		PHF3	0.153695	0.131826	0.999745		ARV1	-0.205993	0.697975	1		FAM91A1	0.3623	0.00010274	0.00214865		SMARCD3	0.673256	8.56378e-15	1.43721e-13
ARVCF	-0.899468	0.221552	1		PHIP	0.0426405	0.768461	0.999745		ARVCF	-0.0837669	0.91011	1		UVRAG	0.362246	0.000296956	0.00490151		MPZL2	0.672891	1.56822e-16	2.98875e-15
ARX	0.467826	0.937864	1		PHOSPHO1	0.0428375	0.834176	0.999745		ARX	-0.257941	0.965725	1		FAM111A	0.36207	0.00250885	0.0255291		GNG10	0.672473	9.32867e-07	6.48821e-06
AS3MT	0.514323	0.931745	1		PHYKPL	0.0734881	0.575963	0.999745		AS3MT	0.543908	0.927829	1		MFSD14B	0.362069	0.0014395	0.0167661		NUDT16	0.671399	5.84796e-22	1.59593e-20
ASAH1	-0.0688993	0.687722	1		PI4KA	-0.0378696	0.793902	0.999745		ASAH1	0.0162779	0.924908	1		HELLS	0.361708	0.0705494	0.254498		SPI1	0.670938	1.12282e-22	3.15587e-21
ASAH2	-0.217316	0.904542	1		PIAS1	0.118785	0.256275	0.999745		ASAH2	0.884114	0.623697	1		CHST15	0.36131	0.000198567	0.00357925		SLC46A2	0.670783	2.75474e-08	2.35224e-07
ASAH2B	-0.604617	0.507778	1		PICALM	0.0990401	0.445425	0.999745		ASAH2B	-0.110621	0.902134	1		ADGRG3	0.361173	0.0190676	0.107781		SOWAHD	0.670073	1.61359e-14	2.64598e-13
ASAP1	0.165091	0.474734	1		PIEZO1	-0.110815	0.504729	0.999745		ASAP1	-0.326713	0.143719	1		ERMAP	0.360706	0.0305537	0.14885		CASP7	0.669212	3.90281e-10	4.1919e-09
ASAP2	-0.587843	0.297618	1		PIK3AP1	0.311333	0.00474819	0.245867		ASAP2	-0.498138	0.373042	1		DECR1	0.360647	0.000125731	0.0024998		MILR1	0.669152	3.38118e-13	4.92663e-12
ASAP3	-0.357381	0.829402	1		PIK3CD	-0.0595204	0.718816	0.999745		ASAP3	1.39299	0.400226	1		PLEK	0.360621	0.000543947	0.00780918		PADI2	0.668625	2.28858e-17	4.66305e-16
ASB1	-0.0416699	0.880676	1		PIK3CG	-0.0610971	0.667886	0.999745		ASB1	-0.0936894	0.734525	1		SPG11	0.360549	9.63207e-07	5.1113e-05		ODF3	0.668512	0.344709	0.48794
ASB11	-0.0246333	0.996726	1		PIK3IP1	-0.10922	0.514523	0.999745		ASB11	-0.745817	0.901142	1		UBE2F	0.360442	0.0347548	0.160698		HLA-B	0.668401	1.16499e-50	1.26941e-48
ASB12	0.237908	0.966775	1		PIK3R5	0.058352	0.654664	0.999745		ASB12	-0.0753762	0.989413	1		ETFBKMT	0.360433	0.180282	0.4368		DUSP1	0.667993	5.9485e-11	6.9772e-10
ASB13	-0.552329	0.263462	1		PIKFYVE	-0.083368	0.47829	0.999745		ASB13	-0.338292	0.49119	1		SLC45A4	0.36037	7.24995e-05	0.00162068		KIF1B	0.667976	5.78118e-21	1.46596e-19
ASB14	0.20345	0.627388	1		PILRA	0.185625	0.142052	0.999745		ASB14	-0.177749	0.667762	1		SSH2	0.360069	0.000188606	0.00344885		PSMB3	0.66417	7.90375e-18	1.6461e-16
ASB15	-0.59036	0.894986	1		PIM1	-0.0805077	0.651954	0.999745		ASB15	-2.34265	0.595363	1		SLC49A4	0.359971	0.00248039	0.0253076		SLC24A4	0.664169	3.54923e-17	7.07822e-16
ASB16	-0.0380364	0.969215	1		PIM2	0.126326	0.253178	0.999745		ASB16	0.551573	0.576668	1		GPD2	0.359932	0.00744964	0.0565874		GSTO1	0.662304	1.17047e-12	1.62003e-11
ASB2	0.564187	0.353894	1		PIP4K2A	-0.173776	0.260314	0.999745		ASB2	-0.0521787	0.930391	1		NDE1	0.359775	0.00288363	0.0285248		C1S	0.662233	0.091556	0.174336
ASB3	-0.247564	0.558244	1		PISD	0.102555	0.330097	0.999745		ASB3	0.111789	0.790939	1		UHRF1BP1	0.3595	0.0160707	0.0955491		RIPK1	0.662004	4.99201e-38	2.97876e-36
ASB6	0.149118	0.681966	1		PJA2	0.120139	0.293779	0.999745		ASB6	0.0296019	0.935008	1		FAM186B	0.359306	0.37573	0.6436		IL17RA	0.661374	1.21709e-15	2.18394e-14
ASB7	-0.0434643	0.843264	1		PKM	-0.132423	0.307	0.999745		ASB7	0.0884763	0.685905	1		CMC2	0.358364	0.0268815	0.136219		CTSG	0.661359	0.112403	0.205221
ASB8	-0.129841	0.632359	1		PKN1	-0.142282	0.208672	0.999745		ASB8	0.0890873	0.743019	1		FAM151B	0.357873	0.190451	0.450541		SH3RF1	0.661298	2.23688e-06	1.44983e-05
ASB9	-0.522295	0.794837	1		PKN2	0.217298	0.0732751	0.912909		ASB9	3.11717	0.108417	1		RTN3	0.357856	0.000801369	0.0106188		CES3	0.660536	0.344696	0.48794
ASCC1	0.101133	0.752683	1		PLAC8	-0.251511	0.0481186	0.813597		ASCC1	-0.158328	0.619485	1		ORAI2	0.357822	0.000126135	0.0024998		CHD1	0.660467	2.95324e-23	8.57294e-22
ASCC2	0.285647	0.215992	1		PLBD1	0.00448794	0.979446	0.999745		ASCC2	0.0871533	0.714828	1		ACOX1	0.357812	0.000677475	0.00930279		SCLT1	0.659164	4.23468e-30	1.7688e-28
ASCC3	0.0982356	0.589491	1		PLCB2	0.00235311	0.985199	0.999745		ASCC3	-0.136968	0.4494	1		OR2B11	0.357406	0.170457	0.423754		ENSG00000282988	0.658981	4.79983e-10	5.10071e-09
ASCL1	0	1	1		PLCG2	0.0029077	0.981336	0.999745		ASCL1	0	1	1		IL7	0.357328	0.198325	0.461229		PILRA	0.658929	2.27051e-24	7.14262e-23
ASCL2	0.274764	0.628755	1		PLEC	-0.256277	0.154769	0.999745		ASCL2	-0.102096	0.858421	1		IER2	0.357163	0.00467903	0.0403691		THAP10	0.658757	0.196564	0.319539
ASCL4	0.467826	0.937864	1		PLEK	0.0780042	0.52514	0.999745		ASCL4	-0.257941	0.965725	1		CYSTM1	0.35715	0.0265165	0.135028		C2	0.657608	5.55136e-06	3.34572e-05
ASCL5	-0.77366	0.646095	1		PLEKHA2	-0.153234	0.16867	0.999745		ASCL5	-0.809787	0.628956	1		CLEC2B	0.357047	0.00308973	0.0297852		SNTB1	0.657372	2.19802e-24	6.94362e-23
ASDURF	-0.318159	0.957745	1		PLEKHG3	0.145072	0.479115	0.999745		ASDURF	0.52835	0.929878	1		IL1RAP	0.35699	0.000387244	0.00605722		TM4SF1	0.657201	0.189704	0.310671
ASF1A	-0.31564	0.211751	1		PLEKHM1	0.0588005	0.721097	0.999745		ASF1A	0.15066	0.558497	1		RAB33B	0.35633	0.0051936	0.0438309		RGS1	0.657132	0.00200452	0.00670866
ASF1B	0.805764	0.213228	1		PLEKHO1	0.0868588	0.520825	0.999745		ASF1B	1.0663	0.0888816	1		ANKHD1	0.356144	0.0314794	0.151274		EPHB1	0.657015	6.31723e-16	1.15844e-14
ASGR1	0.535853	0.284069	1		PLEKHO2	0.10797	0.474388	0.999745		ASGR1	0.121317	0.811762	1		PRCP	0.355839	0.000317691	0.00518453		BVES	0.656784	0.562416	0.693257
ASGR2	0.156573	0.818608	1		PLSCR1	0.677065	3.68875e-05	0.0288136		ASGR2	-0.409203	0.548543	1		ZNF672	0.355611	0.0108246	0.0733661		ZFPM2	0.656115	0.224434	0.35368
ASH1L	0.0822036	0.537729	1		PLXDC2	0.0889234	0.595168	0.999745		ASH1L	0.0258606	0.847977	1		ZNF185	0.355556	0.00356897	0.0331392		CLDN22	0.654694	0.585836	0.712432
ASH2L	0.100067	0.654262	1		PLXNB2	0.0286971	0.893282	0.999745		ASH2L	0.103698	0.642617	1		CYTH4	0.355499	5.48582e-05	0.00131706		MS4A6A	0.653788	1.95162e-12	2.64384e-11
ASIC1	1.41806	0.492977	1		PLXNC1	-0.00259315	0.985634	0.999745		ASIC1	-0.617196	0.765548	1		ST3GAL5	0.355164	0.00820585	0.0604316		GLIPR2	0.653784	9.00948e-30	3.70152e-28
ASIC3	-0.41092	0.829028	1		PML	0.407314	0.0380298	0.750182		ASIC3	2.72242	0.142569	1		BCORL1	0.355036	0.218188	0.486321		MICA	0.653317	1.3476e-19	3.14655e-18
ASIC4	-0.729863	0.903195	1		PNISR	0.110644	0.424346	0.999745		ASIC4	0.88106	0.883278	1		TDRD9	0.354873	0.104598	0.323661		PXT1	0.652458	0.253609	0.389135
ASIP	0	1	1		PNPLA2	-0.133309	0.417562	0.999745		ASIP	0	1	1		OSGIN2	0.354499	0.00094269	0.0120013		NIBAN2	0.651818	1.06958e-11	1.34588e-10
ASL	0.281772	0.544825	1		PNRC1	0.157432	0.139431	0.999745		ASL	0.296005	0.526008	1		C18orf32	0.35421	0.122929	0.354512		ADPRS	0.651736	2.93599e-23	8.53936e-22
ASMT	-0.403015	0.911718	1		POLR2A	-0.138723	0.554163	0.999745		ASMT	-2.0999	0.559741	1		DEGS1	0.354194	0.00179135	0.0198271		TEAD3	0.651683	0.18044	0.298392
ASMTL	0.165676	0.585974	1		PPBP	0.130343	0.529134	0.999745		ASMTL	0.191659	0.52661	1		PI4K2A	0.354192	0.14516	0.387836		CLEC7A	0.650858	8.38959e-24	2.53322e-22
ASNS	-0.270202	0.431663	1		PPIA	-0.0249696	0.859754	0.999745		ASNS	-0.102773	0.764397	1		C15orf39	0.354172	0.00517196	0.0437651		ZNF385A	0.650752	3.25637e-18	6.9357e-17
ASNSD1	-0.321885	0.319438	1		PPM1A	-0.0802666	0.589039	0.999745		ASNSD1	0.0587271	0.856921	1		CFP	0.35417	0.000359525	0.00571816		MS4A14	0.650744	1.71943e-08	1.50233e-07
ASPA	0	1	1		PPM1F	0.132636	0.208128	0.999745		ASPA	0	1	1		APAF1	0.35375	0.000781579	0.0104419		C9orf72	0.650694	1.07207e-12	1.49266e-11
ASPDH	-0.48073	0.64864	1		PPP1CB	0.073221	0.63749	0.999745		ASPDH	-0.0382646	0.97067	1		TNFRSF10B	0.353207	0.00237399	0.0245305		APOBR	0.649892	1.40236e-15	2.51039e-14
ASPG	0	1	1		PPP1R10	0.0974949	0.242348	0.999745		ASPG	0	1	1		MCEMP1	0.353066	0.242363	0.515573		HSPA1A	0.649858	1.39274e-14	2.28881e-13
ASPH	-0.187315	0.365538	1		PPP1R12A	0.0572652	0.622759	0.999745		ASPH	0.152633	0.462249	1		GSDMD	0.352503	0.0070592	0.0543119		C20orf202	0.649717	0.295639	0.435323
ASPHD1	0	1	1		PPP1R12B	0.198933	0.217366	0.999745		ASPHD1	0	1	1		C5orf15	0.35243	0.0060545	0.0489673		ANKRD13A	0.649691	1.39019e-57	1.86646e-55
ASPHD2	-0.399404	0.45642	1		PPP1R15B	0.093203	0.325506	0.999745		ASPHD2	-0.208692	0.698624	1		SASH3	0.352267	0.00288234	0.0285248		CHST7	0.649467	7.42188e-10	7.70738e-09
ASPM	-0.00821652	0.9861	1		PPP1R18	0.122966	0.302831	0.999745		ASPM	0.424702	0.360744	1		C5AR2	0.352181	0.00104432	0.0129609		AGPAT3	0.648273	3.29657e-33	1.61995e-31
ASPN	1.42345	0.19082	1		PPP1R3B	0.0634786	0.625991	0.999745		ASPN	0.142024	0.894863	1		ARPC5	0.35191	5.81247e-06	0.00021521		MR1	0.647415	1.43289e-19	3.34052e-18
ASPRV1	-0.400506	0.440745	1		PPP1R9B	-0.0287672	0.821575	0.999745		ASPRV1	-0.391298	0.451465	1		DUSP1	0.35179	0.00519904	0.0438309		NID1	0.647377	9.79264e-06	5.62245e-05
ASPSCR1	-0.359623	0.418709	1		PPP2R5A	0.0387848	0.7269	0.999745		ASPSCR1	-0.457324	0.297961	1		SLC22A4	0.351727	0.0151176	0.0919524		MBOAT7	0.646658	5.65718e-21	1.43694e-19
ASRGL1	0.051339	0.910241	1		PPP2R5C	0.08231	0.354791	0.999745		ASRGL1	0.340552	0.441183	1		S100A12	0.351551	0.0333884	0.157331		HOXA1	0.646104	0.000927791	0.00338703
ASS1	-0.60049	0.920201	1		PPP3R1	-0.101244	0.448059	0.999745		ASS1	1.54055	0.797279	1		PRDM1	0.351177	0.00781331	0.0583353		GABRB2	0.645837	0.507384	0.645368
ASTE1	-0.138114	0.624302	1		PPP4R1	0.184911	0.104412	0.999745		ASTE1	-0.0923489	0.743456	1		PLXDC2	0.35113	0.000910907	0.0117415		LGALSL	0.645733	3.98319e-15	6.86086e-14
ASTL	-0.144308	0.980789	1		PPP4R3A	-0.0153335	0.880611	0.999745		ASTL	-0.961732	0.872516	1		MS4A4A	0.351123	0.263482	0.536988		FAM90A1	0.645105	0.109423	0.20078
ASTN2	0.373152	0.553122	1		PPP4R3B	0.0397788	0.755321	0.999745		ASTN2	0.0695694	0.910906	1		SLC2A6	0.351026	0.0641169	0.239039		CASZ1	0.644924	1.79857e-18	3.86358e-17
ASXL1	-0.0571095	0.802044	1		PPP6R1	-0.140031	0.341013	0.999745		ASXL1	0.0150718	0.947328	1		RBM43	0.350728	0.0195382	0.109399		DENND5A	0.643494	6.95355e-28	2.60101e-26
ASXL2	-0.0695155	0.696751	1		PPP6R3	0.08613	0.351748	0.999745		ASXL2	-0.206105	0.233302	1		PLA2G4A	0.350642	0.0539548	0.213711		MSRB1	0.642292	1.19072e-26	4.19319e-25
ASXL3	0	1	1		PPT1	-0.0335681	0.737443	0.999745		ASXL3	0	1	1		DRC3	0.350423	0.320827	0.594245		BMX	0.642093	2.08241e-06	1.35613e-05
ATAD1	-0.154926	0.507825	1		PRDM2	0.126326	0.173592	0.999745		ATAD1	0.309197	0.174673	1		LRRC18	0.350158	0.0532362	0.212048		XKR7	0.642052	0.000378454	0.00151958
ATAD2	-0.304682	0.232762	1		PRDX6	0.046413	0.803433	0.999745		ATAD2	0.0671571	0.797163	1		MED18	0.350114	0.0676663	0.247574		NPC1L1	0.641494	0.414927	0.560278
ATAD2B	0.0174106	0.918782	1		PREX1	0.00775418	0.963203	0.999745		ATAD2B	0.00514905	0.975976	1		ZDHHC4	0.35004	0.0771874	0.269679		C1QTNF12	0.6414	0.0682919	0.137729
ATAD3A	-1.12545	0.0667502	1		PRKACB	0.0196309	0.896882	0.999745		ATAD3A	0.621693	0.320778	1		SIGLEC10	0.349893	0.00322283	0.0306777		H3-3B	0.641393	2.37829e-23	6.98483e-22
ATAD3B	-0.156836	0.741325	1		PRKAR1A	0.0698186	0.538655	0.999745		ATAD3B	0.00493919	0.991638	1		C11orf54	0.349474	0.0435739	0.18676		SLC25A28	0.640442	2.29924e-13	3.413e-12
ATAD3C	1.97082	0.486272	1		PRKCB	0.0287216	0.784302	0.999745		ATAD3C	1.79121	0.511544	1		LRP1	0.349403	0.0370678	0.16784		RFPL4A	0.640254	0.762978	0.850033
ATAD5	-0.221801	0.48652	1		PRKCD	0.107663	0.404374	0.999745		ATAD5	-0.275994	0.381951	1		CLEC17A	0.349248	0.0937388	0.303762		KRT5	0.639606	0.0505337	0.106961
ATAT1	-0.187753	0.80896	1		PRKCH	0.0475743	0.727663	0.999745		ATAT1	-0.908686	0.235379	1		ACP3	0.349076	0.00259016	0.0261652		DNAJC1	0.638937	4.5465e-11	5.40868e-10
ATE1	0.00662828	0.977198	1		PRKD2	0.0939155	0.585941	0.999745		ATE1	-0.0899576	0.696338	1		C11orf80	0.349031	0.155067	0.402592		LYZ	0.638916	2.17815e-05	0.000116724
ATF1	-0.221889	0.430017	1		PRKDC	-0.115406	0.533918	0.999745		ATF1	0.00938117	0.973508	1		CCDC149	0.349	0.0661051	0.244285		UBE2D1	0.638789	4.8341e-11	5.73268e-10
ATF2	-0.077664	0.670851	1		PRMT2	0.0460481	0.601399	0.999745		ATF2	-0.0350473	0.848237	1		EDEM2	0.348574	0.0113032	0.0755946		TOP1	0.638611	3.14448e-38	1.89894e-36
ATF3	0.065363	0.952197	1		PRPF40A	0.0867681	0.57291	0.999745		ATF3	-0.143308	0.897921	1		CLIC4	0.348564	0.00396505	0.0359067		KLHDC8B	0.638539	1.78119e-10	1.98675e-09
ATF4	0.226364	0.197586	1		PRPF8	-0.209267	0.328404	0.999745		ATF4	0.0226252	0.901441	1		MTF1	0.348543	0.00511605	0.043519		CARS2	0.638216	5.22077e-31	2.2755e-29
ATF5	1.34714	0.124357	1		PRR14L	-0.028128	0.783874	0.999745		ATF5	-0.141698	0.875447	1		S100A11	0.348375	0.140515	0.382181		HK2	0.638113	6.90755e-15	1.16707e-13
ATF6	0.153812	0.410271	1		PRRC2A	-0.119379	0.513082	0.999745		ATF6	-0.127759	0.498892	1		CERKL	0.348064	0.107354	0.328689		BTN3A1	0.637839	1.81807e-39	1.21504e-37
ATF6B	-0.0358993	0.903117	1		PRRC2C	-0.00105546	0.993881	0.999745		ATF6B	0.105791	0.72052	1		KATNBL1	0.347717	0.000428452	0.00650468		DNAJC13	0.63749	1.97372e-38	1.21138e-36
ATF7	-0.0471685	0.91388	1		PSAP	-0.0519989	0.757876	0.999745		ATF7	-0.552102	0.190863	1		ADAP2	0.347616	0.0939374	0.303832		KCTD12	0.637087	3.34348e-26	1.16111e-24
ATF7-NPFF	0.229234	0.903714	1		PSD4	-0.0354934	0.801305	0.999745		ATF7-NPFF	-1.20278	0.519325	1		STAT5A	0.347482	0.000804047	0.0106419		BICC1	0.637062	0.0317734	0.072732
ATF7IP	0.0695805	0.698412	1		PSEN1	0.0809072	0.406548	0.999745		ATF7IP	-0.0491547	0.785099	1		ARHGAP31	0.347386	0.0256565	0.131833		SERINC4	0.636934	0.197423	0.320692
ATF7IP2	-0.0881501	0.741346	1		PSMB9	0.293261	0.0954752	0.988765		ATF7IP2	0.0386282	0.885207	1		MAP3K8	0.347293	0.000214589	0.00379575		ATG2A	0.636623	5.17773e-11	6.10168e-10
ATG10	-0.510287	0.328602	1		PSME1	0.234685	0.0474822	0.813597		ATG10	-0.0992243	0.849116	1		PPP2R3C	0.347137	0.00341962	0.0321804		RNF135	0.636592	7.95214e-30	3.28506e-28
ATG101	0.771738	0.0231385	1		PSME4	-0.169059	0.223858	0.999745		ATG101	0.0939334	0.794578	1		HLA-B	0.346804	2.97741e-05	0.00079744		TDRD9	0.636151	1.08065e-12	1.50321e-11
ATG12	-0.0290912	0.866624	1		PSMF1	0.0402389	0.839469	0.999745		ATG12	-0.0412663	0.811223	1		IFNAR1	0.346772	0.000221172	0.003894		TNFRSF1A	0.635865	1.51783e-28	5.83722e-27
ATG13	0.0428528	0.861659	1		PSTPIP1	0.0252679	0.852417	0.999745		ATG13	0.265499	0.272197	1		TRIM13	0.34657	8.86617e-05	0.00192145		MEF2A	0.635655	6.36972e-24	1.93498e-22
ATG14	-0.0224303	0.92853	1		PTAFR	-0.0328941	0.821342	0.999745		ATG14	-0.211145	0.390793	1		GLIPR2	0.346233	0.00475934	0.0408828		ERAP2	0.635324	2.86962e-14	4.61996e-13
ATG16L1	-0.171704	0.387562	1		PTAR1	0.0386975	0.823283	0.999745		ATG16L1	-0.0528599	0.792171	1		DHCR24	0.345916	0.215816	0.483679		FCAR	0.635112	2.92571e-13	4.29628e-12
ATG16L2	0.00938089	0.967843	1		PTBP1	-0.126894	0.350319	0.999745		ATG16L2	-0.446213	0.0359946	1		HIRA	0.345602	0.085773	0.289118		PSEN2	0.634446	2.72835e-10	2.98589e-09
ATG2A	0.0583506	0.863996	1		PTBP3	-0.00168642	0.990906	0.999745		ATG2A	-0.308759	0.358225	1		CORIN	0.345072	0.265861	0.540152		WAS	0.634429	1.29867e-23	3.88232e-22
ATG2B	0.105721	0.567496	1		PTEN	0.0673249	0.544778	0.999745		ATG2B	0.0480814	0.795581	1		PTPRE	0.344871	1.87503e-05	0.000559587		METTL7B	0.63431	0.351231	0.494695
ATG3	-0.0324666	0.891825	1		PTGES3	-0.0374123	0.755065	0.999745		ATG3	-0.0740011	0.757147	1		C5orf58	0.344821	0.0132848	0.0840459		CLEC18B	0.63381	0.0168304	0.0427136
ATG4A	0.0623764	0.859128	1		PTK2B	0.0980297	0.498854	0.999745		ATG4A	-0.292573	0.399404	1		ATOX1	0.3448	0.0344374	0.159882		INAFM1	0.633803	4.68187e-07	3.40926e-06
ATG4B	-0.0309144	0.911101	1		PTMA	0.144892	0.261248	0.999745		ATG4B	0.364706	0.176196	1		CDK17	0.344787	0.000192853	0.00350597		CLCN5	0.633479	9.99565e-10	1.01832e-08
ATG4C	0.1012	0.709115	1		PTP4A2	0.0483152	0.688949	0.999745		ATG4C	0.160128	0.552788	1		TMBIM4	0.344261	0.001341	0.0158629		ENSG00000268750	0.633075	0.413402	0.558871
ATG4D	-0.511705	0.305099	1		PTPN12	0.103739	0.397019	0.999745		ATG4D	-0.182659	0.719591	1		RERE	0.344131	0.00432258	0.0381408		ELF1	0.632407	3.64137e-25	1.20341e-23
ATG5	0.185811	0.447473	1		PTPN18	-0.0487252	0.705597	0.999745		ATG5	0.052504	0.831312	1		ASAH1	0.344038	2.43152e-05	0.000686826		NDUFB6	0.63192	6.19442e-09	5.72851e-08
ATG7	-0.0695282	0.763942	1		PTPN4	-0.0297886	0.835428	0.999745		ATG7	-0.304694	0.17175	1		MTMR6	0.343887	0.000637457	0.00884958		FITM1	0.631775	0.00486531	0.0145969
ATG9A	-0.145903	0.695563	1		PTPN6	-0.00941248	0.92712	0.999745		ATG9A	-0.487604	0.178003	1		ELF2	0.343648	0.000186737	0.00342582		LDLR	0.631559	2.16279e-07	1.64252e-06
ATG9B	-0.600095	0.682773	1		PTPRC	0.0614457	0.594388	0.999745		ATG9B	1.17574	0.422519	1		ZBTB8OS	0.343399	0.117002	0.344966		MAK	0.630923	9.50101e-13	1.33147e-11
ATIC	-0.154423	0.648262	1		PTPRE	0.0860159	0.332893	0.999745		ATIC	-0.0807093	0.811043	1		SMIM7	0.343056	0.0229083	0.122072		PTK2B	0.629539	3.63095e-19	8.27251e-18
ATL1	-0.0944725	0.879628	1		PTPRJ	-0.231526	0.274681	0.999745		ATL1	-0.123993	0.841889	1		LGALSL	0.342979	0.0434375	0.186448		PIWIL4	0.629279	1.0267e-07	8.18507e-07
ATL2	-0.0549365	0.840597	1		PTTG1IP	0.0599291	0.470431	0.999745		ATL2	0.30705	0.247227	1		SETX	0.342847	0.000352507	0.00564873		MCTP1	0.62882	3.45588e-24	1.07368e-22
ATL3	0.0404214	0.849568	1		PUM2	-0.0542256	0.647751	0.999745		ATL3	0.144657	0.492825	1		FBXL13	0.342592	0.0415518	0.181531		AQP9	0.628638	4.42886e-32	2.00593e-30
ATM	-0.137874	0.322966	1		PXN	-0.00644751	0.970806	0.999745		ATM	0.0787989	0.581618	1		GRIN3A	0.342426	0.105862	0.325527		MCEMP1	0.627895	1.04652e-12	1.45844e-11
ATMIN	-0.199608	0.301546	1		PYGL	-0.0696403	0.662741	0.999745		ATMIN	0.0767002	0.696214	1		AVIL	0.342283	0.0419213	0.182398		P2RY13	0.627547	9.76019e-17	1.884e-15
ATN1	-0.62451	0.436371	1		QKI	0.193936	0.0789747	0.930445		ATN1	-0.773254	0.331274	1		SRGAP2C	0.341779	0.0743093	0.263651		PRKAG2	0.627419	7.97153e-21	1.9978e-19
ATOH8	0.614285	0.708586	1		R3HDM4	-0.0183283	0.928752	0.999745		ATOH8	-0.0281872	0.986058	1		PHF21A	0.341553	0.0122748	0.0798355		FAM122C	0.627277	3.31281e-12	4.3851e-11
ATOX1	-0.613647	0.05547	1		RAB10	0.0571667	0.545774	0.999745		ATOX1	-0.164821	0.623523	1		LPP	0.341387	0.000439905	0.0066128		APOL3	0.627114	5.43728e-13	7.74979e-12
ATP10A	0.317864	0.181209	1		RAB11FIP1	0.055827	0.760467	0.999745		ATP10A	-0.0734655	0.761701	1		CBWD2	0.341192	0.0213397	0.116005		CCDC170	0.626846	7.28819e-06	4.3045e-05
ATP10B	0.566393	0.781573	1		RAB11FIP4	0.0533075	0.585686	0.999745		ATP10B	1.17285	0.562627	1		MSL1	0.340936	0.000829333	0.0108626		ZNF534	0.62625	0.520142	0.656458
ATP10D	0.175925	0.454913	1		RAB14	0.0887878	0.410803	0.999745		ATP10D	0.059059	0.804536	1		DHX8	0.340774	0.000212324	0.00377333		RNF114	0.625914	2.32238e-47	2.26764e-45
ATP11A	0.223488	0.363017	1		RAB1B	-0.0155699	0.896299	0.999745		ATP11A	-0.301408	0.212755	1		KDSR	0.340539	0.017813	0.102891		HMGA2	0.625792	0.260188	0.39688
ATP11B	0.0501595	0.74722	1		RAB31	0.0340921	0.768987	0.999745		ATP11B	0.125778	0.410279	1		SLC51A	0.340413	0.180583	0.437156		ENSG00000284969	0.62507	0.113943	0.207479
ATP11C	-0.0149284	0.935804	1		RAB37	-0.0120007	0.890211	0.999745		ATP11C	0.0941588	0.608423	1		APOBEC3F	0.340283	0.266299	0.540299		CFAP94	0.625028	0.158763	0.269754
ATP12A	0.514323	0.931745	1		RAB3D	0.0726018	0.686188	0.999745		ATP12A	0.543908	0.927829	1		NCOA4	0.340247	9.34839e-05	0.00199925		FAM47E	0.623636	0.180766	0.298802
ATP13A1	0.325126	0.386704	1		RAB5B	-0.0198979	0.877249	0.999745		ATP13A1	0.0555389	0.883809	1		ENSG00000268279	0.340192	0.383443	0.649277		COX6B2	0.623314	0.488713	0.629192
ATP13A2	0.236722	0.604635	1		RAB7A	0.116452	0.21948	0.999745		ATP13A2	0.522616	0.241627	1		OMG	0.340132	0.0847472	0.286945		NLRP3	0.622477	1.27293e-13	1.93344e-12
ATP13A3	-0.168636	0.329436	1		RAB8A	0.211811	0.0708295	0.902804		ATP13A3	0.0745247	0.671368	1		HYAL2	0.339855	0.170704	0.424089		SMIM17	0.621906	0.585773	0.712432
ATP13A4	-0.273177	0.673528	1		RAB8B	0.135178	0.344461	0.999745		ATP13A4	0.626219	0.329059	1		TMEM185A	0.339721	0.126842	0.360147		CLIC1	0.621764	9.205e-16	1.67169e-14
ATP13A5	-0.490746	0.93484	1		RABGAP1L	0.0392147	0.74388	0.999745		ATP13A5	0.726391	0.903654	1		TMEM81	0.339589	0.176719	0.432598		SERPINI2	0.621255	0.0305201	0.0703882
ATP1A1	-0.170634	0.53121	1		RAC2	0.0680809	0.578944	0.999745		ATP1A1	0.0682613	0.804443	1		PLEKHB2	0.339165	9.20374e-05	0.00198326		HAUS4	0.621219	6.09296e-18	1.27073e-16
ATP1A4	1.13804	0.709436	1		RACK1	-0.019073	0.876445	0.999745		ATP1A4	-0.715348	0.813235	1		ATP6V0B	0.339113	0.00245231	0.0251113		PGLYRP2	0.620858	0.361584	0.506111
ATP1B1	0.553429	0.382644	1		RAD21	0.0920689	0.420725	0.999745		ATP1B1	-0.270397	0.668328	1		ASB8	0.338995	0.00973257	0.0682796		C4orf3	0.620258	6.01286e-10	6.30952e-09
ATP1B2	-1.31298	0.503418	1		RAF1	0.167264	0.0432791	0.796816		ATP1B2	-0.487472	0.800062	1		C10orf143	0.33876	0.296342	0.570867		GLT1D1	0.61959	5.48467e-27	1.97777e-25
ATP1B3	0.113649	0.678375	1		RALGAPA2	0.0564018	0.627788	0.999745		ATP1B3	0.352018	0.186723	1		ATXN7	0.338568	0.0114911	0.076356		S100A13	0.619478	0.00510602	0.01524
ATP23	-0.652103	0.337768	1		RALGAPB	0.0591149	0.529443	0.999745		ATP23	-1.08097	0.107665	1		RASGEF1B	0.337961	0.022523	0.120744		AIFM3	0.619233	2.54937e-06	1.63684e-05
ATP2A1	-0.260498	0.877918	1		RALY	0.113315	0.302849	0.999745		ATP2A1	-1.1492	0.497811	1		TRIM56	0.33781	0.000133213	0.00259805		ATP6V1B2	0.618894	5.52281e-50	5.80745e-48
ATP2A2	0.0505089	0.836421	1		RANBP10	-0.0642186	0.726507	0.999745		ATP2A2	-0.00438958	0.985681	1		CUL1	0.337691	0.0060998	0.049232		DUOX2	0.618767	0.347701	0.490997
ATP2A3	0.0323356	0.900088	1		RAP1A	0.126148	0.364823	0.999745		ATP2A3	0.237721	0.34813	1		EIF4EBP1	0.337642	0.297456	0.571749		MTF1	0.618744	7.82168e-39	4.94179e-37
ATP2B1	0.0557869	0.745857	1		RAP1B	0.0935574	0.341778	0.999745		ATP2B1	0.000967501	0.99554	1		ZNF700	0.337249	0.00292501	0.0287848		CPVL	0.618553	5.61584e-22	1.53537e-20
ATP2B2	-0.426767	0.825697	1		RAP1GAP2	0.0304482	0.836702	0.999745		ATP2B2	-0.649524	0.736279	1		BID	0.33699	0.000522442	0.00755777		RHOT1	0.618334	3.29452e-15	5.70734e-14
ATP2B4	-0.147635	0.469099	1		RAPGEF1	-0.0757241	0.611491	0.999745		ATP2B4	-0.184068	0.363119	1		CKLF	0.336913	0.0410983	0.180507		MCL1	0.617243	5.27821e-40	3.65753e-38
ATP2C1	-0.0173512	0.921485	1		RARA	0.102096	0.543893	0.999745		ATP2C1	0.0670856	0.701142	1		ZNF816-ZNF321P	0.336844	0.161542	0.412132		SBNO2	0.616854	4.15063e-21	1.06325e-19
ATP2C2	-0.287091	0.763072	1		RASA2	0.0303673	0.802314	0.999745		ATP2C2	-0.0666602	0.943816	1		ETS2	0.336735	0.000404461	0.0062321		MAP3K5	0.616746	9.59347e-20	2.2505e-18
ATP4A	-0.694714	0.778185	1		RASA3	-0.132662	0.347392	0.999745		ATP4A	-0.63506	0.79521	1		UBXN2B	0.33648	0.000952647	0.0120874		NIBAN1	0.616738	1.93775e-12	2.62741e-11
ATP4B	0	1	1		RASGRP2	-0.117704	0.243406	0.999745		ATP4B	0	1	1		TPTEP2-CSNK1E	0.336479	0.223256	0.49235		KCNA5	0.616293	0.0812028	0.158041
ATP5F1A	-0.0179655	0.920147	1		RASGRP4	0.0620641	0.677343	0.999745		ATP5F1A	-0.0330395	0.853987	1		ACSS3	0.336283	0.00620965	0.0498704		OR56A1	0.615981	0.43091	0.574757
ATP5F1B	0.0203847	0.903607	1		RASSF2	0.0671368	0.590902	0.999745		ATP5F1B	0.161143	0.326371	1		ARHGEF10L	0.33599	0.0760386	0.26684		GORASP1	0.615553	2.64258e-19	6.07592e-18
ATP5F1C	-0.313345	0.210914	1		RASSF3	0.0660104	0.557795	0.999745		ATP5F1C	-0.28082	0.262507	1		ATF6	0.335761	0.000216031	0.0038094		KYNU	0.615441	1.82141e-13	2.73066e-12
ATP5F1D	0.0550856	0.940009	1		RASSF5	0.0342645	0.687912	0.999745		ATP5F1D	-0.039315	0.957773	1		NOTCH1	0.335509	0.00751897	0.0569616		KCNS1	0.61496	0.029368	0.0682627
ATP5F1E	-0.193668	0.383157	1		RB1CC1	0.104741	0.518044	0.999745		ATP5F1E	0.142132	0.525588	1		CREBRF	0.335483	0.000866889	0.0112765		B2M	0.614923	7.69066e-08	6.26121e-07
ATP5IF1	-0.0406926	0.901251	1		RBBP4	0.000242254	0.997707	0.999745		ATP5IF1	-0.11435	0.726976	1		CMTM1	0.335447	0.23559	0.507372		CCDC149	0.614864	3.09276e-12	4.10467e-11
ATP5MC1	0.278062	0.489816	1		RBCK1	0.244226	0.0697708	0.902804		ATP5MC1	-0.565694	0.148531	1		TBC1D1	0.335032	0.000105613	0.00218859		MARCHF1	0.614769	7.11293e-13	1.00479e-11
ATP5MC2	-0.233896	0.375256	1		RBL2	-0.078795	0.376614	0.999745		ATP5MC2	0.462941	0.0662633	1		SIRPB1	0.334764	0.0108279	0.0733661		JUNB	0.614673	2.4586e-17	4.98921e-16
ATP5MC3	-0.183825	0.427423	1		RBM23	0.0269733	0.787378	0.999745		ATP5MC3	0.0833462	0.719948	1		SMAP2	0.334758	0.0016953	0.018986		RNASEL	0.614486	5.92981e-31	2.56964e-29
ATP5MD	-0.220109	0.584222	1		RBM25	0.109625	0.38266	0.999745		ATP5MD	0.371272	0.349555	1		DNASE1L1	0.334754	0.11139	0.335262		TTYH3	0.613804	1.27938e-12	1.7682e-11
ATP5ME	-0.172891	0.796301	1		RBM26	-0.00613098	0.958317	0.999745		ATP5ME	1.24759	0.0504277	1		NF1	0.334241	0.000457866	0.00682353		RGSL1	0.613496	0.562225	0.693079
ATP5MF	-0.812406	0.118049	1		RBM33	0.124272	0.110656	0.999745		ATP5MF	-0.348389	0.511585	1		PNO1	0.334233	0.079836	0.275652		FAM71E1	0.613412	0.337331	0.480573
ATP5MF-PTCD1	0.599013	0.909607	1		RBM38	-0.156243	0.438466	0.999745		ATP5MF-PTCD1	-0.234647	0.964312	1		ARPC3	0.33423	0.000643982	0.0089075		FAM9B	0.612419	0.334355	0.477642
ATP5MG	-0.331495	0.291521	1		RBM39	0.0828604	0.528607	0.999745		ATP5MG	-0.0143221	0.964025	1		PSMB2	0.333968	0.0303766	0.148305		UBE2J1	0.611743	1.28909e-17	2.65172e-16
ATP5MGL	0.390857	0.91748	1		RBM47	0.0634055	0.616075	0.999745		ATP5MGL	-0.489	0.895998	1		PPP1CA	0.333747	0.0114206	0.0760775		FBXL5	0.610594	1.85481e-16	3.52156e-15
ATP5MPL	-0.144633	0.712305	1		RBM5	0.045295	0.589057	0.999745		ATP5MPL	0.139801	0.721143	1		APBB1IP	0.333664	0.00341657	0.0321804		FZD1	0.610263	1.70852e-08	1.49389e-07
ATP5PB	-0.12831	0.561759	1		RBMS1	0.00632357	0.955341	0.999745		ATP5PB	0.0102861	0.963119	1		PITPNA	0.333585	0.00886416	0.0638774		NBPF10	0.61024	6.11284e-08	5.03941e-07
ATP5PD	0.293031	0.301176	1		RBMX	0.0985592	0.557053	0.999745		ATP5PD	0.0353343	0.902275	1		SEL1L	0.33353	0.000152996	0.0029175		TLR1	0.610048	1.45977e-14	2.39635e-13
ATP5PF	-0.1199	0.788852	1		RBPJ	0.161905	0.192158	0.999745		ATP5PF	0.314161	0.480743	1		TNFRSF10C	0.333512	0.000424224	0.00645776		NCF2	0.609469	1.08378e-32	5.04543e-31
ATP5PO	-0.601716	0.103155	1		RC3H1	0.0315216	0.780708	0.999745		ATP5PO	0.0495545	0.896789	1		MPZL2	0.332971	0.0673077	0.246896		PMAIP1	0.608724	5.91515e-05	0.000288692
ATP6AP1	0.537114	0.0434283	1		RC3H2	-0.107533	0.327189	0.999745		ATP6AP1	0.159293	0.569923	1		SZRD1	0.332906	0.0177866	0.102843		NEK5	0.608467	0.253944	0.389451
ATP6AP1L	-0.0465083	0.956326	1		RCSD1	0.0216975	0.836814	0.999745		ATP6AP1L	-0.0662528	0.93754	1		ZNF410	0.332892	0.154131	0.400898		BCL3	0.608447	1.32733e-11	1.65773e-10
ATP6AP2	-0.00942061	0.961218	1		RELT	0.0814716	0.550973	0.999745		ATP6AP2	0.219941	0.241299	1		CBWD5	0.332831	0.0598247	0.229207		GM2A	0.608331	4.82794e-13	6.92726e-12
ATP6V0A1	0.295198	0.217857	1		RERE	0.190992	0.169803	0.999745		ATP6V0A1	-0.0143261	0.95343	1		TTC30B	0.332623	0.188045	0.448057		NPIPA9	0.607977	0.628922	0.749256
ATP6V0A2	0.135763	0.505126	1		RESF1	0.2337	0.0834876	0.95117		ATP6V0A2	-0.0886873	0.664063	1		SLC27A4	0.332335	0.135563	0.373652		CDCP2	0.607966	0.559817	0.690734
ATP6V0B	0.0289397	0.900796	1		RETREG2	-0.00321073	0.981839	0.999745		ATP6V0B	-0.167669	0.467832	1		RRM2B	0.332198	0.000929322	0.0118711		AIF1	0.607633	5.13266e-08	4.28777e-07
ATP6V0C	1.73632	0.120979	1		RFFL	0.117935	0.339419	0.999745		ATP6V0C	1.58927	0.147442	1		FARP2	0.332138	0.0130995	0.0833842		STOM	0.606921	5.15785e-14	8.11282e-13
ATP6V0D1	0.0226137	0.911277	1		RFLNB	-0.127319	0.502549	0.999745		ATP6V0D1	0.0429909	0.83261	1		POLDIP3	0.331959	0.012309	0.0799202		IRAK3	0.606817	1.98602e-22	5.50993e-21
ATP6V0E1	-0.0647184	0.779425	1		RGL2	0.0341273	0.792447	0.999745		ATP6V0E1	-0.0262055	0.91005	1		WIPF1	0.331681	3.78642e-05	0.000979466		NLGN1	0.606639	0.334546	0.477783
ATP6V0E2	-0.119609	0.746139	1		RGS14	0.00297971	0.98523	0.999745		ATP6V0E2	0.618873	0.0776972	1		MAP3K20	0.331667	0.00801763	0.0593534		RORB	0.606521	0.319618	0.461832
ATP6V1A	0.121717	0.559564	1		RGS18	0.126608	0.547664	0.999745		ATP6V1A	0.116643	0.576799	1		SPOPL	0.331255	0.000903608	0.0116739		CLCN1	0.606399	0.0542403	0.113563
ATP6V1B2	0.167836	0.443146	1		RGS19	0.15084	0.116316	0.999745		ATP6V1B2	-0.114064	0.606646	1		TMEM219	0.331107	0.0355682	0.162868		TYROBP	0.605902	6.33651e-20	1.50301e-18
ATP6V1C1	0.0198277	0.92768	1		RGS2	0.343687	0.0843827	0.95117		ATP6V1C1	0.246136	0.245321	1		MS4A4E	0.331043	0.0875584	0.292876		CX3CR1	0.605618	1.54073e-08	1.35406e-07
ATP6V1C2	-0.06842	0.927897	1		RHBDF2	0.0271075	0.858576	0.999745		ATP6V1C2	0.0129004	0.986166	1		LYRM1	0.330869	0.0317456	0.151791		PSMA3	0.604576	3.44199e-08	2.91754e-07
ATP6V1D	-0.271793	0.260637	1		RHOA	0.0341821	0.70985	0.999745		ATP6V1D	0.20155	0.40764	1		CEBPD	0.330739	0.00433935	0.0381997		EPAS1	0.60427	3.94165e-09	3.7324e-08
ATP6V1E1	-0.195303	0.415814	1		RHOB	0.328458	0.00322488	0.205524		ATP6V1E1	0.178879	0.457093	1		MYADM	0.330718	0.0828088	0.282565		SMAP2	0.603991	1.69315e-15	3.00589e-14
ATP6V1E2	0.158749	0.727058	1		RHOG	0.0698011	0.628359	0.999745		ATP6V1E2	0.314789	0.482126	1		CARS2	0.330528	0.00252844	0.0256538		PCGF5	0.60397	1.26137e-17	2.60181e-16
ATP6V1F	0.973764	0.0774911	1		RHOQ	0.132208	0.422579	0.999745		ATP6V1F	0.764182	0.172162	1		MTPAP	0.330208	0.0168598	0.0990995		TP53TG3D	0.603159	0.452908	0.595625
ATP6V1FNB	1.42765	0.3577	1		RICTOR	0.235745	0.0326941	0.711046		ATP6V1FNB	1.30937	0.394866	1		TG	0.330057	0.160339	0.410854		ST8SIA4	0.603155	2.45783e-28	9.38029e-27
ATP6V1G1	-0.0469571	0.83201	1		RIF1	0.0953963	0.506537	0.999745		ATP6V1G1	0.0107519	0.96136	1		TMEM30A	0.329872	6.26601e-05	0.00144922		CCDC9	0.603066	1.60997e-08	1.40996e-07
ATP6V1G2	2.26784	0.0744389	1		RIN3	0.0816613	0.605694	0.999745		ATP6V1G2	-0.681843	0.598431	1		DNAJA1	0.329701	0.00562609	0.0464653		ZNF267	0.602289	1.15864e-07	9.16969e-07
ATP6V1G3	-0.0287816	0.996173	1		RIOK3	-0.337087	0.0798662	0.930445		ATP6V1G3	0.118389	0.984262	1		SIK3	0.329694	0.012155	0.0794452		OIT3	0.602284	0.0637806	0.130344
ATP6V1H	-0.245478	0.32042	1		RIPOR2	-0.000484046	0.997045	0.999745		ATP6V1H	0.142287	0.569314	1		SOS2	0.329392	0.000104181	0.0021668		SETX	0.602212	6.74876e-57	8.6001e-55
ATP7A	0.0237959	0.896852	1		RMND5A	-0.0225513	0.882915	0.999745		ATP7A	-0.0332284	0.856469	1		PREX1	0.3292	0.00113165	0.013908		MICU1	0.602065	1.88841e-29	7.63336e-28
ATP7B	0.0608144	0.929339	1		RNASEH2B	0.166165	0.28355	0.999745		ATP7B	-0.224743	0.740825	1		APOOL	0.329187	0.196915	0.459061		DSC2	0.601288	2.72271e-07	2.04605e-06
ATP8A1	0.0472001	0.774824	1		RNASET2	-0.00658024	0.959238	0.999745		ATP8A1	0.0994876	0.54351	1		SIRPD	0.328951	0.123659	0.355601		KLF4	0.601182	2.8247e-16	5.29614e-15
ATP8A2	-0.295063	0.686352	1		RNF10	-0.128133	0.495227	0.999745		ATP8A2	1.52547	0.0259483	1		SOCS6	0.328944	0.11495	0.341541		UTRN	0.600861	2.91274e-21	7.61719e-20
ATP8B1	-0.176139	0.800044	1		RNF11	-0.14414	0.394681	0.999745		ATP8B1	-0.840195	0.203773	1		LRRN2	0.328785	0.167141	0.419849		SHD	0.600849	0.0892196	0.170667
ATP8B2	-0.138454	0.606023	1		RNF13	0.329034	0.0284267	0.645248		ATP8B2	-0.00410132	0.987911	1		HP	0.328746	0.330815	0.601794		COL8A2	0.599639	0.000107066	0.000490152
ATP8B3	-0.912858	0.501268	1		RNF130	0.0841759	0.500603	0.999745		ATP8B3	-0.976238	0.475101	1		ENSG00000283761	0.328693	0.375755	0.6436		ERP44	0.599394	1.03516e-12	1.44663e-11
ATP8B4	0.0549213	0.826143	1		RNF149	0.143033	0.109478	0.999745		ATP8B4	0.15786	0.523815	1		LIPT1	0.328243	0.214028	0.481097		GPR65	0.599052	4.75313e-09	4.45869e-08
ATP9A	0.0881967	0.845067	1		RNF166	-0.0563211	0.676639	0.999745		ATP9A	0.489258	0.265329	1		DENND10	0.328171	0.00410934	0.0367157		LMAN1L	0.597864	0.540551	0.674377
ATP9B	0.0556773	0.754809	1		RNF169	0.141618	0.135993	0.999745		ATP9B	-0.0382031	0.830265	1		TOR1AIP1	0.327891	0.00017969	0.00332881		BAHCC1	0.597817	5.34518e-09	4.98298e-08
ATPAF1	-0.0908179	0.738887	1		RNF19B	0.236347	0.042094	0.783706		ATPAF1	0.158768	0.557965	1		PLEKHO1	0.327771	0.00183032	0.0201406		SLC22A1	0.597803	4.74378e-10	5.04471e-09
ATPAF2	0.232453	0.501081	1		RNF213	0.203408	0.287948	0.999745		ATPAF2	-0.548625	0.0997213	1		ORM1	0.327737	0.405732	0.669363		ZNF710	0.597508	5.17024e-16	9.5159e-15
ATPSCKMT	0.350565	0.324526	1		RNF24	0.0551066	0.745146	0.999745		ATPSCKMT	0.257279	0.467884	1		TMBIM6	0.327597	1.71639e-05	0.000522555		HIF1A	0.597483	3.46253e-22	9.5359e-21
ATR	0.14577	0.408255	1		RNF44	-0.142784	0.388555	0.999745		ATR	-0.111911	0.527557	1		SPAG9	0.327493	0.000223214	0.00392387		PRELID1	0.597394	2.77544e-14	4.48274e-13
ATRAID	-0.0895449	0.753775	1		RNPEPL1	-0.128343	0.371513	0.999745		ATRAID	-0.0155936	0.95649	1		MOB3B	0.327411	0.180771	0.437333		GNG5	0.597283	1.44757e-20	3.58012e-19
ATRIP	-0.314559	0.488781	1		ROCK1	-0.0495615	0.686449	0.999745		ATRIP	-0.0309495	0.945726	1		PARP4	0.327035	6.3404e-06	0.000231516		LCP1	0.597135	6.97937e-44	5.52362e-42
ATRN	-0.269778	0.219578	1		RORA	0.0348948	0.768333	0.999745		ATRN	-0.165117	0.457322	1		WDR74	0.326588	0.00397701	0.0359292		KARS1	0.59699	2.24816e-14	3.65861e-13
ATRNL1	0.299262	0.919259	1		RPL10	-0.00796664	0.958966	0.999745		ATRNL1	0.271249	0.925943	1		C6orf62	0.326444	9.57452e-06	0.000325534		HLA-A	0.596561	1.30271e-31	5.7955e-30
ATRX	0.130224	0.52558	1		RPL10A	0.0512718	0.775836	0.999745		ATRX	0.128112	0.534314	1		THOC7	0.325743	0.0556104	0.217688		GOLM1	0.596453	6.14626e-11	7.17557e-10
ATXN1	0.0340119	0.847965	1		RPL12	0.208855	0.287979	0.999745		ATXN1	-0.189742	0.272707	1		C1orf198	0.325606	0.177234	0.433164		JAK3	0.596392	6.98769e-17	1.3593e-15
ATXN10	-0.136259	0.555119	1		RPL13	-0.070386	0.680872	0.999745		ATXN10	0.0193417	0.933059	1		TCIRG1	0.325569	0.00370695	0.0340583		CEND1	0.596157	0.466406	0.608428
ATXN1L	0.253529	0.307239	1		RPL13A	0.0383345	0.854283	0.999745		ATXN1L	0.0941141	0.710594	1		CALB1	0.325569	0.0805415	0.277093		DBF4B	0.596092	3.80408e-06	2.36079e-05
ATXN2	-0.0169885	0.941945	1		RPL14	0.0202512	0.894565	0.999745		ATXN2	0.018693	0.935982	1		RAC1	0.32551	0.000649234	0.00896211		ARMH4	0.596036	0.593503	0.717981
ATXN2L	-0.104362	0.803769	1		RPL15	0.00432184	0.983038	0.999745		ATXN2L	-0.145817	0.726496	1		ITGB2	0.32551	0.00077232	0.0103425		SLK	0.594502	1.02703e-09	1.04348e-08
ATXN3	-0.119166	0.556886	1		RPL18	-0.0224177	0.871872	0.999745		ATXN3	0.12955	0.521665	1		TLE4	0.325503	0.000269339	0.00455151		PEAK3	0.594359	8.6143e-12	1.09403e-10
ATXN3L	0.514172	0.931765	1		RPL18A	-0.012686	0.928914	0.999745		ATXN3L	-0.302535	0.959823	1		S100A8	0.325443	0.0221324	0.119101		CYSTM1	0.593727	7.50427e-10	7.77683e-09
ATXN7	0.132195	0.633715	1		RPL19	0.0477025	0.798485	0.999745		ATXN7	-0.196503	0.475531	1		ZNF516	0.325091	0.000724725	0.00983271		GGT5	0.593512	0.0028687	0.00919954
ATXN7L1	-0.181284	0.561218	1		RPL21	0.116772	0.773643	0.999745		ATXN7L1	-0.392314	0.194965	1		LCN2	0.325042	0.258918	0.531426		LTF	0.593289	1.0082e-07	8.04689e-07
ATXN7L2	0.585763	0.459445	1		RPL23	0.213907	0.621939	0.999745		ATXN7L2	-0.873519	0.274692	1		STAM2	0.324771	0.000469927	0.00694855		ENSG00000268400	0.593212	0.288916	0.428445
ATXN7L3	0.278824	0.274849	1		RPL23A	0.0440487	0.721891	0.999745		ATXN7L3	0.202003	0.433472	1		PLEKHH1	0.32469	0.33869	0.608478		NAGA	0.592582	2.3243e-18	4.98581e-17
ATXN7L3B	-0.207504	0.288237	1		RPL28	0.138827	0.234648	0.999745		ATXN7L3B	0.0328378	0.869764	1		GSTO1	0.324558	0.00553853	0.0459371		SHROOM3	0.592445	0.548023	0.68093
AUH	0.0103776	0.973051	1		RPL29	0.0625497	0.713	0.999745		AUH	0.230309	0.444796	1		RB1	0.323851	0.00197612	0.0213113		CPPED1	0.592258	6.88698e-20	1.62829e-18
AUNIP	0.592409	0.626079	1		RPL3	-0.0538616	0.777702	0.999745		AUNIP	0.0638795	0.958177	1		ADPGK	0.323634	0.00058876	0.00834701		TMEM139	0.592245	0.225884	0.355481
AUP1	-0.0349841	0.865433	1		RPL30	0.128065	0.680627	0.999745		AUP1	0.0714106	0.728642	1		CCDC170	0.323215	0.0890015	0.295422		EFR3A	0.590733	3.11899e-21	8.11424e-20
AURKA	0.250302	0.654751	1		RPL32	0.0632357	0.738805	0.999745		AURKA	0.0794851	0.886396	1		VPS35L	0.322196	0.0269525	0.136479		TMEM154	0.590537	7.7104e-25	2.49336e-23
AURKAIP1	0.033501	0.902607	1		RPL35A	0.166847	0.634869	0.999745		AURKAIP1	-0.00740212	0.978367	1		OSCAR	0.321779	0.141434	0.383366		VASP	0.590091	5.36618e-28	2.01225e-26
AURKB	-0.625863	0.744099	1		RPL37	0.0740396	0.683779	0.999745		AURKB	1.13079	0.555036	1		NCEH1	0.321726	0.103113	0.320788		ARHGEF26	0.589949	0.351369	0.494769
AURKC	0.144883	0.96563	1		RPL37A	0.110114	0.510253	0.999745		AURKC	-0.546203	0.870103	1		ZBTB34	0.321702	0.00138167	0.0162257		SLC15A3	0.589469	1.71418e-27	6.3332e-26
AUTS2	0.205341	0.543183	1		RPL4	-0.0207795	0.924958	0.999745		AUTS2	0.131498	0.695513	1		PTEN	0.321607	0.000397877	0.00615571		SH2B3	0.588325	1.99612e-19	4.61069e-18
AVEN	-0.325009	0.534759	1		RPL5	-0.000240311	0.999141	0.999745		AVEN	-0.556573	0.283831	1		ZNF333	0.321594	0.00651535	0.0518126		NME8	0.588173	2.87272e-10	3.13933e-09
AVIL	-0.16171	0.640544	1		RPL6	0.102116	0.762758	0.999745		AVIL	-0.716208	0.025881	1		LGALS3BP	0.321269	0.220162	0.488862		TBC1D1	0.587774	5.05012e-23	1.44645e-21
AVL9	-0.0237503	0.898118	1		RPL7	0.132637	0.754612	0.999745		AVL9	-0.153507	0.400534	1		ZNF106	0.321233	0.0002728	0.00458271		EGLN1	0.587406	1.49879e-28	5.77881e-27
AVPI1	-2.02755	0.0980847	1		RPL7A	0.0276908	0.8668	0.999745		AVPI1	0.273202	0.819624	1		ARRDC5	0.321201	0.292257	0.567175		BCL6	0.586869	2.21432e-16	4.17253e-15
AVPR1A	0.173031	0.809426	1		RPL8	0.0128029	0.937406	0.999745		AVPR1A	-0.0833627	0.905628	1		MYO1F	0.321101	0.00147762	0.0171573		STX17	0.586844	1.37455e-15	2.46354e-14
AVPR1B	-0.783274	0.851102	1		RPL9	0.1105	0.784119	0.999745		AVPR1B	0.976251	0.814193	1		GAS7	0.32086	0.00387073	0.035193		OSCAR	0.586665	1.05492e-21	2.81257e-20
AVPR2	-0.708827	0.346521	1		RPLP0	-0.0517419	0.812951	0.999745		AVPR2	-0.653092	0.37935	1		NAB1	0.320835	0.00305246	0.0296018		UBR2	0.586468	1.74939e-16	3.32562e-15
AWAT1	0.765367	0.898399	1		RPLP1	0.0175355	0.91855	0.999745		AWAT1	-1.44528	0.809387	1		SCRN3	0.320631	0.0144409	0.0889804		NABP1	0.586447	1.46285e-29	5.97741e-28
AWAT2	0	1	1		RPLP2	0.0126954	0.917088	0.999745		AWAT2	0	1	1		TNS3	0.319788	0.0504228	0.205193		NEDD9	0.586025	1.68956e-19	3.92672e-18
AXDND1	-0.783374	0.849058	1		RPN1	-0.00103306	0.992019	0.999745		AXDND1	0.163857	0.968012	1		OSBPL11	0.31973	0.00315298	0.0301391		NOTCH2	0.585871	8.62369e-09	7.83531e-08
AXIN1	0.150944	0.507509	1		RPS11	0.141801	0.487228	0.999745		AXIN1	0.0112626	0.96076	1		AKAP10	0.319709	0.00052712	0.00760606		TXNIP	0.585414	9.73303e-33	4.57361e-31
AXIN2	0.46858	0.355242	1		RPS12	0.0943899	0.608731	0.999745		AXIN2	0.160385	0.749152	1		CXorf38	0.319682	0.000733401	0.00990971		CST3	0.584679	1.2796e-16	2.45425e-15
AXL	0.794012	0.591484	1		RPS13	0.0797988	0.69003	0.999745		AXL	0.521302	0.724807	1		HNRNPLL	0.319674	0.00353408	0.032869		GRIPAP1	0.582835	4.1355e-23	1.19129e-21
AZI2	0.229638	0.410461	1		RPS14	0.0553629	0.798244	0.999745		AZI2	-0.0372085	0.894557	1		DAPK1	0.319544	0.00519759	0.0438309		HEBP1	0.582785	9.62391e-15	1.60083e-13
AZIN1	-0.0309067	0.859101	1		RPS15	-0.00993575	0.944247	0.999745		AZIN1	0.0069115	0.968359	1		CAPZA2	0.319217	0.000516858	0.00750568		ASGR1	0.58267	2.56596e-07	1.93212e-06
AZIN2	-0.390587	0.454762	1		RPS16	0.0744438	0.698145	0.999745		AZIN2	-0.312824	0.543576	1		NFE2	0.319182	0.00191305	0.020849		SIRPD	0.582225	7.4407e-13	1.04762e-11
AZU1	2.63045	0.271463	1		RPS18	0.109638	0.749497	0.999745		AZU1	-1.87591	0.43829	1		TAF8	0.319127	0.0160336	0.0953785		HDX	0.582028	1.3408e-06	9.05734e-06
B2M	-0.172875	0.437445	1		RPS19	-0.0344631	0.81106	0.999745		B2M	-0.107557	0.633648	1		NFE4	0.318819	0.190476	0.450541		FOLR2	0.581978	0.00158247	0.0054577
B3GALNT1	1.00767	0.329262	1		RPS2	0.029313	0.852822	0.999745		B3GALNT1	-0.556169	0.573174	1		ATP7B	0.318742	0.336707	0.607121		CD2AP	0.581544	3.75605e-10	4.04582e-09
B3GALNT2	0.080062	0.86527	1		RPS20	0.195565	0.563369	0.999745		B3GALNT2	0.847132	0.0646007	1		IQGAP1	0.318637	0.00223369	0.0234002		HLA-E	0.581033	5.38801e-45	4.62969e-43
B3GALT2	0.339802	0.304662	1		RPS23	0.0378617	0.842095	0.999745		B3GALT2	-0.336224	0.307925	1		AFF2	0.318631	0.0620631	0.23446		SNX20	0.580931	2.213e-26	7.72085e-25
B3GALT4	0.102519	0.751599	1		RPS25	0.0093146	0.968076	0.999745		B3GALT4	0.656529	0.0296817	1		NUAK2	0.31853	0.0106894	0.072688		SH3BP2	0.580705	1.02073e-22	2.8743e-21
B3GALT6	0.0576489	0.848264	1		RPS28	0.0127044	0.923773	0.999745		B3GALT6	-0.230142	0.439923	1		SLC25A43	0.318356	0.216887	0.485088		CYB5R2	0.579979	0.0481908	0.102798
B3GAT1	-0.553185	0.503882	1		RPS3	0.00887749	0.960639	0.999745		B3GAT1	-0.224587	0.774614	1		NFAM1	0.318308	0.024179	0.12665		LRG1	0.57973	1.09972e-11	1.38265e-10
B3GAT2	-0.608	0.320968	1		RPS3A	0.119268	0.784574	0.999745		B3GAT2	-0.69137	0.250101	1		REC114	0.317905	0.364457	0.632498		PIM2	0.579713	3.48538e-26	1.20482e-24
B3GAT3	-0.310506	0.485427	1		RPS4X	-0.0454528	0.751074	0.999745		B3GAT3	0.0293543	0.947941	1		TSPO	0.317573	0.0315692	0.151394		LYRM1	0.579507	1.53713e-13	2.31369e-12
B3GLCT	0.232641	0.575392	1		RPS5	0.0176213	0.922841	0.999745		B3GLCT	-0.209284	0.613105	1		JUNB	0.317546	0.00666122	0.052209		NRG1	0.579456	1.64046e-07	1.26371e-06
B3GNT10	-0.0830347	0.863357	1		RPS6	0.0693156	0.833348	0.999745		B3GNT10	0.192389	0.686398	1		SNX6	0.317388	0.000482713	0.00707376		GABRE	0.579139	0.547778	0.680739
B3GNT2	-0.0139756	0.960115	1		RPS6KA1	-0.00438485	0.973939	0.999745		B3GNT2	-0.201268	0.467708	1		HRH2	0.317279	0.0187007	0.10613		IL12RB1	0.578947	1.14597e-25	3.88982e-24
B3GNT3	1.11511	0.852264	1		RPS6KA3	-0.131612	0.26111	0.999745		B3GNT3	-0.805473	0.892997	1		CHN2	0.317128	0.175964	0.431325		BORCS8-MEF2B	0.578847	0.110918	0.202904
B3GNT4	0.195292	0.81274	1		RPS6KA5	0.204679	0.0926086	0.98367		B3GNT4	0.0860482	0.916224	1		POP7	0.316809	0.233303	0.504846		SCN2B	0.57798	0.305705	0.446439
B3GNT5	0.0142023	0.96549	1		RPS7	0.072898	0.861653	0.999745		B3GNT5	0.395142	0.213252	1		DPYSL2	0.316541	0.0140464	0.0873073		CMTM6	0.57716	8.11852e-20	1.91345e-18
B3GNT6	0	1	1		RPS8	0.10863	0.748389	0.999745		B3GNT6	0	1	1		NUP43	0.316502	0.0337087	0.157953		DENND3	0.577143	4.01625e-16	7.45584e-15
B3GNT7	1.57555	0.247911	1		RPS9	0.066096	0.754908	0.999745		B3GNT7	1.14857	0.393164	1		BAZ2B	0.316352	0.00317445	0.0302679		TNFSF13	0.576873	2.29347e-14	3.72832e-13
B3GNT8	0.132741	0.689787	1		RPSA	-0.0548478	0.786115	0.999745		B3GNT8	-0.0942897	0.777209	1		STOML1	0.316341	0.241875	0.515204		MEGF9	0.576499	7.99613e-19	1.77081e-17
B3GNT9	-0.26987	0.750888	1		RREB1	-0.0400195	0.746757	0.999745		B3GNT9	-1.0227	0.221864	1		ANXA5	0.316202	0.0191114	0.107975		RNF144A	0.576146	9.75531e-12	1.23166e-10
B3GNTL1	-0.409206	0.267526	1		RSAD2	1.30948	0.00965357	0.347738		B3GNTL1	-0.274367	0.462359	1		SCN9A	0.316038	0.133478	0.37042		SUSD6	0.576067	4.9063e-21	1.25044e-19
B4GALNT2	0.471029	0.937413	1		RSRP1	0.207172	0.129853	0.999745		B4GALNT2	-0.223403	0.9703	1		PSMA5	0.315863	0.00150575	0.0174103		NLN	0.575937	1.11927e-10	1.26927e-09
B4GALNT3	0.918133	0.180567	1		RTN3	0.0314103	0.791738	0.999745		B4GALNT3	0.0778348	0.908696	1		SNX13	0.315762	0.000126525	0.00250316		FBLL1	0.57588	0.487333	0.628099
B4GALNT4	-1.29266	0.718161	1		RTN4	-0.0354668	0.757852	0.999745		B4GALNT4	-0.337535	0.924611	1		ERP44	0.315722	0.000565891	0.00808335		SLC5A11	0.57578	0.107587	0.198084
B4GALT1	0.255021	0.223878	1		RUNX1	0.0504809	0.683671	0.999745		B4GALT1	0.134094	0.52999	1		NDUFA11	0.315542	0.222574	0.491453		RILPL2	0.575655	4.39311e-19	9.88911e-18
B4GALT2	1.36077	0.273432	1		RXRA	-0.0525614	0.777789	0.999745		B4GALT2	0.387397	0.752082	1		FGR	0.315368	0.00485792	0.0416666		MGAM	0.575248	1.20941e-07	9.53047e-07
B4GALT3	-0.0130649	0.970335	1		S100A11	0.322824	0.00296009	0.204369		B4GALT3	0.0911092	0.794352	1		SPHK1	0.31535	0.356601	0.625415		TSPAN2	0.57321	1.92907e-09	1.88973e-08
B4GALT4	-0.18062	0.47457	1		S100A4	0.0282247	0.824822	0.999745		B4GALT4	-0.101141	0.688618	1		CPEB4	0.315205	0.00148852	0.0172486		CCL3	0.57317	0.000268451	0.0011182
B4GALT5	-0.324391	0.239974	1		S100A6	0.0374995	0.820735	0.999745		B4GALT5	0.108674	0.702305	1		EPG5	0.315065	0.00206694	0.0220834		ATOH8	0.572948	0.0137795	0.0358357
B4GALT6	-0.263824	0.728927	1		S100A8	0.186487	0.658583	0.999745		B4GALT6	0.5659	0.450127	1		HCST	0.314882	0.129865	0.364947		ENSG00000256950	0.572393	0.26872	0.406041
B4GALT7	-0.338908	0.413572	1		S100A9	0.254412	0.426456	0.999745		B4GALT7	0.267278	0.516951	1		C1orf43	0.314674	0.00815294	0.060081		QKI	0.572143	9.94632e-23	2.80606e-21
B4GAT1	0.245744	0.736545	1		S1PR4	-0.0442479	0.739663	0.999745		B4GAT1	-0.192069	0.791296	1		MKLN1	0.314662	7.79311e-06	0.000275823		H3-3A	0.572069	1.179e-13	1.79622e-12
B9D1	-0.549041	0.581014	1		SAMD9	0.5679	0.12026	0.999745		B9D1	-0.841855	0.39811	1		STK24	0.314421	0.000965786	0.0122132		SLC39A5	0.571639	0.387635	0.532317
B9D2	0.353502	0.388532	1		SAMD9L	0.470111	0.0212946	0.545359		B9D2	0.0978547	0.8119	1		MED13L	0.314416	0.000326582	0.00530568		PTH2R	0.571319	0.00702619	0.0201167
BAALC	-1.77603	0.26844	1		SAMHD1	0.0734724	0.507402	0.999745		BAALC	0.548524	0.724826	1		SNX11	0.313818	0.0198072	0.110289		TGFB1	0.570807	1.05363e-15	1.89969e-14
BAAT	-0.454372	0.907603	1		SARAF	0.0017916	0.990027	0.999745		BAAT	-0.458353	0.905924	1		UBE2W	0.313765	0.000262883	0.00447572		PLAGL2	0.5706	5.405e-17	1.06242e-15
BABAM1	0.148792	0.688004	1		SASH3	0.0596717	0.593437	0.999745		BABAM1	0.362656	0.321646	1		HOOK3	0.313481	6.24744e-05	0.00144788		LPIN2	0.570531	4.1999e-19	9.48257e-18
BABAM2	-0.16321	0.552248	1		SAT1	0.593086	0.0701169	0.902804		BABAM2	-0.116792	0.66916	1		MS4A14	0.313048	0.034599	0.160239		TLN1	0.569951	0.00160904	0.00553816
BACE1	-0.0702677	0.872108	1		SATB1	-0.0357846	0.711343	0.999745		BACE1	-0.157859	0.714323	1		SERPIND1	0.312882	0.3465	0.615879		RNASE1	0.569703	0.298067	0.438141
BACE2	0.0814563	0.810547	1		SBF1	-0.149242	0.272996	0.999745		BACE2	-0.0670516	0.841051	1		NUP98	0.312832	5.47127e-05	0.00131635		PHLPP1	0.569445	4.75885e-13	6.83466e-12
BACH1	-0.0241569	0.90527	1		SBNO2	-0.107658	0.423116	0.999745		BACH1	-0.00143164	0.994402	1		PRDX3	0.312361	0.00345274	0.0323243		ABCA13	0.568848	1.00462e-08	9.04034e-08
BACH2	-0.0374935	0.878676	1		SCAF11	0.0475485	0.682017	0.999745		BACH2	-0.236975	0.324901	1		OGN	0.311989	0.362335	0.630891		DECR1	0.568773	1.96327e-20	4.8238e-19
BAD	0.538116	0.296126	1		SCLT1	0.187235	0.0902778	0.980661		BAD	0.303184	0.560149	1		SYNJ1	0.311877	0.00187938	0.0205411		CD86	0.568611	5.07838e-10	5.38151e-09
BAG1	0.205009	0.350899	1		SDCBP	0.13853	0.152831	0.999745		BAG1	-0.156264	0.482321	1		RBM23	0.3118	0.00167098	0.0188438		CYTH4	0.568601	2.0771e-36	1.13576e-34
BAG2	-0.537026	0.244154	1		SEC14L1	0.101847	0.583167	0.999745		BAG2	-0.295656	0.521824	1		POLR2J3	0.311737	0.419197	0.678797		TMEM229B	0.568208	1.34824e-14	2.22297e-13
BAG3	0.29657	0.69104	1		SEC16A	-0.141543	0.449441	0.999745		BAG3	-0.186015	0.80221	1		IL1R2	0.311662	0.00401424	0.0361243		EXOC6	0.567493	4.75887e-17	9.41568e-16
BAG4	-0.434202	0.124978	1		SEC62	-0.108315	0.465299	0.999745		BAG4	0.0900389	0.758234	1		ZNF385A	0.311532	0.269523	0.544388		HLA-F	0.567202	3.70648e-26	1.27539e-24
BAG5	-0.0949914	0.616166	1		SECTM1	0.109499	0.497767	0.999745		BAG5	0.0643027	0.734209	1		USPL1	0.31139	0.00302241	0.0293857		HINT3	0.565426	7.16897e-11	8.28592e-10
BAG6	0.36989	0.167634	1		SELENBP1	-0.0771212	0.751914	0.999745		BAG6	-0.147686	0.594033	1		KDM1B	0.311144	0.00766314	0.0577456		HMOX1	0.565365	4.39617e-11	5.24645e-10
BAHCC1	0.878202	0.478465	1		SELL	0.200795	0.166179	0.999745		BAHCC1	0.103069	0.933294	1		ADGRE3	0.310997	0.00667684	0.0522912		IDH2	0.565334	1.45857e-11	1.8141e-10
BAHD1	-0.124213	0.748934	1		SELPLG	-0.0360283	0.784208	0.999745		BAHD1	-0.00402391	0.991688	1		CCDC58	0.310887	0.306758	0.58156		GPRC5C	0.564529	0.0537727	0.112726
BAIAP2	0.0293096	0.95742	1		SEMA4D	0.050235	0.75802	0.999745		BAIAP2	0.0692837	0.899832	1		EFR3A	0.310823	0.00100324	0.0126026		REEP2	0.563433	0.156801	0.266963
BAIAP2L1	-0.00421224	0.99306	1		SENP6	0.0389494	0.773259	0.999745		BAIAP2L1	-0.12055	0.800274	1		FGFR2	0.310731	0.271156	0.54616		OAF	0.563314	6.76018e-11	7.83753e-10
BAIAP2L2	-1.69078	0.777954	1		SEPTIN2	-0.0853585	0.336509	0.999745		BAIAP2L2	-1.70047	0.776662	1		ZSCAN5A	0.310552	0.256519	0.529802		FMNL1	0.563113	1.70068e-13	2.55731e-12
BAIAP3	-0.507816	0.328556	1		SEPTIN6	-0.11515	0.366139	0.999745		BAIAP3	-0.27722	0.592007	1		JMJD1C	0.310426	0.00079977	0.0106188		KCNMB1	0.562945	2.15315e-06	1.39857e-05
BAK1	0.343611	0.234022	1		SEPTIN7	0.0758626	0.560809	0.999745		BAK1	0.137992	0.641482	1		GET4	0.31042	0.308571	0.583296		TANK	0.562822	3.1243e-13	4.5745e-12
BAMBI	0.15386	0.916763	1		SEPTIN9	-0.0819884	0.508026	0.999745		BAMBI	1.81601	0.218314	1		CD300C	0.310386	0.157175	0.40593		TUBA1A	0.562696	9.19573e-19	2.01863e-17
BANF1	-0.410496	0.554848	1		SERF2	0.0807247	0.576493	0.999745		BANF1	0.605293	0.389261	1		RIT1	0.310128	0.00410466	0.0367027		ANKUB1	0.562226	0.000312795	0.00127987
BANK1	-0.0216265	0.899468	1		SERINC1	0.118276	0.406086	0.999745		BANK1	0.14215	0.397619	1		CD86	0.309966	0.0135699	0.0853267		KIAA0930	0.561982	1.26085e-16	2.42448e-15
BANP	0.257128	0.181477	1		SERINC3	0.000124133	0.999036	0.999745		BANP	0.130313	0.507488	1		MBOAT7	0.309836	0.0435818	0.18676		MYO5B	0.561293	0.468403	0.610345
BAP1	-0.2114	0.329126	1		SERINC5	0.114255	0.399814	0.999745		BAP1	-0.0716931	0.743268	1		CREG1	0.309829	0.00564821	0.0466142		SPTBN4	0.561266	0.251674	0.386639
BARD1	0.0882983	0.754566	1		SERPINA1	0.166935	0.176654	0.999745		BARD1	-0.100903	0.719166	1		ST3GAL6	0.309752	0.0170711	0.0999276		CREB5	0.561137	6.77156e-24	2.0529e-22
BARHL1	1.85552	0.681182	1		SERPINB1	0.13432	0.380726	0.999745		BARHL1	-0.331308	0.941531	1		CTSB	0.309702	0.00176334	0.0195935		ATP1B3	0.561017	2.14271e-15	3.764e-14
BASP1	0.109337	0.681601	1		SERPINB9	-0.333174	0.0664688	0.896229		BASP1	-0.048368	0.856987	1		RHOB	0.309397	0.00871262	0.0630998		AP1M2	0.560735	0.0337954	0.0765218
BATF	0.0903723	0.86968	1		SESN3	-0.236458	0.0782271	0.930445		BATF	0.454524	0.401403	1		KPNB1	0.30903	0.0102985	0.0710075		MAN1A1	0.560035	6.26938e-15	1.06283e-13
BATF2	0.910489	0.251123	1		SET	-0.0578643	0.667585	0.999745		BATF2	1.13815	0.201189	1		NAGK	0.308844	0.00228435	0.0238083		LRRC46	0.559312	0.0304998	0.0703522
BATF3	-0.597243	0.57661	1		SETD1B	0.00495159	0.974845	0.999745		BATF3	-1.07032	0.306188	1		PPP1R12B	0.308659	0.0112806	0.075577		CEP295NL	0.558971	2.10884e-06	1.37216e-05
BAX	-0.074119	0.8295	1		SETD2	0.0341978	0.751122	0.999745		BAX	-0.00908511	0.978901	1		SCAMP2	0.308484	0.0670431	0.246645		TBC1D2B	0.558909	1.57832e-23	4.65356e-22
BAZ1A	0.127697	0.650302	1		SETD5	-0.0902769	0.45617	0.999745		BAZ1A	-0.110089	0.697834	1		UGGT2	0.308324	0.172435	0.426338		ZNF117	0.558746	1.08467e-06	7.43737e-06
BAZ1B	-0.0656086	0.720286	1		SETX	0.035346	0.667754	0.999745		BAZ1B	0.0952203	0.601993	1		CCDC125	0.308312	0.00647033	0.0515628		ENSG00000284934	0.55867	0.143563	0.248647
BAZ2A	0.239094	0.469441	1		SF1	-0.00589551	0.959498	0.999745		BAZ2A	-0.388219	0.231676	1		TMCC3	0.30814	0.00113752	0.0139499		ELOVL5	0.557942	2.97449e-24	9.27955e-23
BAZ2B	0.15523	0.479088	1		SF3A1	-0.0696836	0.698584	0.999745		BAZ2B	-0.0855574	0.700161	1		PANX1	0.308115	0.0542674	0.214501		CD1D	0.557561	9.5152e-07	6.60878e-06
BBC3	0.0276153	0.946031	1		SF3B1	0.0315807	0.839115	0.999745		BBC3	0.524766	0.185316	1		HIF1A	0.3079	0.00410371	0.0367027		SLC39A2	0.557403	0.563644	0.694229
BBIP1	0.14194	0.454563	1		SFPQ	0.0651927	0.644543	0.999745		BBIP1	-0.199394	0.28346	1		ANKHD1-EIF4EBP3	0.307834	0.11037	0.333696		LY96	0.557045	5.55947e-06	3.34927e-05
BBOF1	0.489478	0.123445	1		SFT2D2	-0.193267	0.260333	0.999745		BBOF1	-0.348738	0.27834	1		MAVS	0.307669	0.0424458	0.183498		ITM2B	0.557008	1.59095e-18	3.4521e-17
BBS1	-0.67953	0.502137	1		SH2B3	0.015773	0.908431	0.999745		BBS1	-0.265552	0.792075	1		TBXAS1	0.307655	6.43807e-05	0.00147401		CUL1	0.556558	2.07026e-15	3.64953e-14
BBS10	0.135981	0.64222	1		SH2D3C	0.013847	0.92272	0.999745		BBS10	0.189842	0.51241	1		SSPN	0.30744	0.352526	0.621359		CCDC146	0.555775	1.00354e-11	1.26595e-10
BBS12	-0.874915	0.155452	1		SH3BGRL	0.0846815	0.536225	0.999745		BBS12	0.346226	0.580105	1		SCAF11	0.307374	0.000267108	0.00452053		LPAR1	0.554989	2.79832e-06	1.78071e-05
BBS2	0.130234	0.588213	1		SH3BGRL3	0.267146	0.128803	0.999745		BBS2	-0.061851	0.795298	1		RMI1	0.307283	0.0551212	0.216626		RNF144B	0.554404	1.12556e-17	2.32487e-16
BBS4	-0.13641	0.685788	1		SH3BP2	-0.0664504	0.590975	0.999745		BBS4	-0.136764	0.681977	1		HIPK3	0.307119	0.000436499	0.00659159		NCMAP	0.554294	0.653401	0.768512
BBS5	1.726	0.337116	1		SH3GLB1	0.0714071	0.47337	0.999745		BBS5	-1.48044	0.4069	1		SPAST	0.307082	0.00236396	0.0244714		NCOA2	0.554246	9.42235e-18	1.95157e-16
BBS7	0.285739	0.429516	1		SH3KBP1	-0.00199858	0.986804	0.999745		BBS7	0.0679987	0.851279	1		PPP1R3B	0.30699	0.00316932	0.0302443		RPAP3	0.554057	5.56014e-10	5.85899e-09
BBS9	-0.0867442	0.76876	1		SHISA5	0.346205	0.00808706	0.326836		BBS9	0.0220753	0.940221	1		IL6R	0.306941	0.00183862	0.0201928		FXYD6	0.553705	3.53372e-06	2.20392e-05
BBX	0.385776	0.0313574	1		SHKBP1	-0.0327575	0.785141	0.999745		BBX	0.0762156	0.7032	1		GNA13	0.306908	0.000117288	0.00236156		SNX6	0.553143	1.62747e-11	2.01252e-10
BCAM	2.79543	0.158086	1		SHOC2	0.0801481	0.542042	0.999745		BCAM	0.0713826	0.97132	1		KDM2A	0.306549	0.00214687	0.0226579		CCDC188	0.552776	0.655806	0.770178
BCAN	-0.497754	0.933912	1		SIK3	0.04881	0.745604	0.999745		BCAN	-0.466318	0.938077	1		TMEM33	0.306449	0.000450323	0.00675544		CYB561	0.552645	4.9505e-12	6.46187e-11
BCAP29	0.188213	0.503178	1		SIPA1	-0.0910817	0.534271	0.999745		BCAP29	0.260292	0.347971	1		KLHL8	0.306098	0.00685654	0.0532578		ADAM11	0.552527	0.0664044	0.134554
BCAP31	0.136032	0.547733	1		SIPA1L1	0.123881	0.33201	0.999745		BCAP31	0.304204	0.165297	1		NPL	0.306048	0.00372398	0.034132		SCN9A	0.552521	7.28542e-06	4.3045e-05
BCAR3	0.454735	0.581482	1		SIRPA	-0.0029262	0.984645	0.999745		BCAR3	-0.857708	0.287427	1		MTMR11	0.306016	0.18927	0.449374		MAPK14	0.552395	3.09604e-24	9.63876e-23
BCAS1	-0.741854	0.353572	1		SIRPB1	0.130696	0.260974	0.999745		BCAS1	0.186811	0.81701	1		HLA-DRB1	0.305599	0.00974919	0.0683406		ACSL3	0.551282	8.96032e-15	1.49541e-13
BCAS2	-0.062281	0.847608	1		SIRPB2	0.0585375	0.629	0.999745		BCAS2	0.363622	0.251384	1		AVL9	0.305522	0.00051354	0.00746704		GRB2	0.551022	3.31578e-28	1.2559e-26
BCAS3	0.244632	0.290904	1		SKAP2	0.0732822	0.553077	0.999745		BCAS3	-0.228138	0.324526	1		ST7	0.305521	0.220992	0.489961		CPEB1	0.550626	0.215615	0.343546
BCAS4	-0.220121	0.512536	1		SKP1	0.0146858	0.909643	0.999745		BCAS4	-0.327008	0.324628	1		TRAPPC2	0.305179	0.0323087	0.153642		OSBPL6	0.550241	0.0192335	0.0477723
BCAT1	0.0910064	0.803045	1		SLA	0.104551	0.396438	0.999745		BCAT1	0.0430997	0.905297	1		RBM47	0.304529	0.0115311	0.0765772		DOCK5	0.549927	4.69086e-13	6.74345e-12
BCAT2	-0.0343876	0.957614	1		SLC11A1	0.100295	0.488734	0.999745		BCAT2	0.775063	0.217505	1		KEL	0.304315	0.345889	0.615371		TMEM62	0.549622	1.16832e-08	1.04323e-07
BCCIP	0.0695093	0.800782	1		SLC12A6	-0.0127879	0.932802	0.999745		BCCIP	0.207215	0.444261	1		ZNF207	0.30388	8.73835e-06	0.000302539		VSIG10L	0.549507	0.064632	0.131703
BCDIN3D	-0.0682208	0.873034	1		SLC12A9	-0.0280793	0.835007	0.999745		BCDIN3D	0.418228	0.320261	1		TOR1AIP2	0.303843	0.000636438	0.00884958		TCIRG1	0.54931	7.72312e-44	6.08024e-42
BCKDHA	0.642988	0.490347	1		SLC16A3	-0.0200222	0.894448	0.999745		BCKDHA	-0.34737	0.706666	1		FAR1	0.303804	0.000747414	0.0100684		SP1	0.549233	6.2864e-21	1.59139e-19
BCKDHB	-0.21488	0.530704	1		SLC19A1	0.0570757	0.797441	0.999745		BCKDHB	0.225196	0.506966	1		LAMTOR3	0.303787	0.00370436	0.0340583		ZAR1L	0.549005	0.336636	0.479947
BCKDK	0.0333439	0.917333	1		SLC25A37	-0.0569962	0.721399	0.999745		BCKDK	0.00203926	0.994929	1		PIGF	0.303783	0.02685	0.13612		LILRA1	0.548713	6.2167e-16	1.1414e-14
BCL10	-0.321617	0.200517	1		SLC25A39	-0.104029	0.779218	0.999745		BCL10	0.211742	0.407709	1		PTCRA	0.303762	0.326674	0.598663		BRI3	0.548458	2.34618e-17	4.77395e-16
BCL11A	0.206062	0.346351	1		SLC2A3	-0.154761	0.345776	0.999745		BCL11A	-0.124556	0.571548	1		CINP	0.303648	0.0926207	0.302241		SERTAD3	0.548083	1.35342e-20	3.3583e-19
BCL11B	0.0101222	0.955123	1		SLC38A1	-0.0463611	0.617597	0.999745		BCL11B	0.116747	0.512009	1		USF1	0.303496	0.00449241	0.0392429		SELENOP	0.547671	0.0673108	0.136115
BCL2	-0.0671909	0.721239	1		SLC38A2	0.100761	0.451957	0.999745		BCL2	0.00853506	0.964074	1		FKBP14	0.303201	0.20941	0.475042		RAB8B	0.54726	7.28296e-15	1.22911e-13
BCL2A1	-0.472683	0.264434	1		SLC40A1	-0.00595108	0.9651	0.999745		BCL2A1	0.277296	0.516058	1		SQLE	0.303176	0.0886272	0.294524		SIGLECL1	0.547051	0.377081	0.521634
BCL2L1	0.202428	0.387993	1		SLC43A2	0.0609165	0.722541	0.999745		BCL2L1	-0.0230268	0.923263	1		CNEP1R1	0.30288	0.0122231	0.0796818		TMOD2	0.546904	2.51118e-13	3.71294e-12
BCL2L10	0.254067	0.966177	1		SLC44A2	0.10988	0.435895	0.999745		BCL2L10	0.0694606	0.99075	1		PHACTR4	0.30278	0.161489	0.412104		ENSG00000265118	0.54684	0.046353	0.0996441
BCL2L11	-0.217788	0.336059	1		SLC45A4	0.169303	0.239681	0.999745		BCL2L11	-0.186527	0.410153	1		SLC37A1	0.30235	0.0677902	0.247771		ALDH2	0.546783	7.92085e-21	1.98841e-19
BCL2L12	-0.994262	0.371037	1		SLC4A1	-0.120563	0.558012	0.999745		BCL2L12	-0.19442	0.861248	1		RHOBTB1	0.302276	0.165796	0.418205		OR52B2	0.546741	0.391497	0.536249
BCL2L13	-0.0258668	0.90572	1		SLC6A6	0.118304	0.26649	0.999745		BCL2L13	0.330145	0.114369	1		RNF145	0.302142	0.00702816	0.0541464		GAB1	0.546635	1.90115e-13	2.84737e-12
BCL2L14	0.862649	0.641301	1		SLC6A8	-0.182342	0.433621	0.999745		BCL2L14	0.662634	0.720575	1		MSRB1	0.301792	0.0162623	0.0963351		F2RL1	0.54656	7.12759e-14	1.10152e-12
BCL2L15	-0.143867	0.883858	1		SLC9A3R1	-0.0194027	0.885498	0.999745		BCL2L15	-1.11992	0.249122	1		ROPN1L	0.301263	0.210535	0.476548		HRH1	0.546234	0.441649	0.584601
BCL2L2	0.408224	0.373745	1		SLCO3A1	0.135211	0.254322	0.999745		BCL2L2	-0.520039	0.252223	1		NCOA6	0.301111	0.0294815	0.145202		TGM1	0.54601	0.000484824	0.0018838
BCL2L2-PABPN1	1.47112	0.487734	1		SLFN5	-0.488853	0.00214584	0.173542		BCL2L2-PABPN1	-0.807294	0.702921	1		PSAP	0.300925	0.0121588	0.0794452		CMKLR1	0.545952	1.3287e-09	1.32932e-08
BCL3	-0.575207	0.277967	1		SMAD2	0.0585377	0.59162	0.999745		BCL3	-0.239919	0.658721	1		SKIL	0.30087	0.00142863	0.0166909		TMEM170B	0.545601	1.88123e-10	2.09386e-09
BCL6	-0.323932	0.446606	1		SMAP2	0.114158	0.462649	0.999745		BCL6	0.0341419	0.937519	1		CDK5R1	0.30066	0.0758626	0.26647		ZFYVE26	0.545304	6.21768e-11	7.2477e-10
BCL6B	0.0205375	0.990996	1		SMARCA2	0.0353125	0.747276	0.999745		BCL6B	-1.21293	0.498292	1		TMEM131L	0.300071	0.00258344	0.0261475		AFF2	0.544642	8.28391e-11	9.50154e-10
BCL7A	0.319321	0.51717	1		SMCHD1	0.214239	0.0361409	0.738602		BCL7A	0.612362	0.207067	1		PRKY	0.299998	0.10424	0.323076		VDR	0.544255	5.65691e-11	6.64035e-10
BCL7B	-0.670458	0.0715968	1		SMCR8	0.00647843	0.944215	0.999745		BCL7B	0.280336	0.469274	1		ANAPC13	0.299924	0.0254916	0.131302		CMIP	0.544117	3.78548e-14	6.03629e-13
BCL7C	-0.256828	0.535201	1		SMG1	-0.0855264	0.502167	0.999745		BCL7C	0.278641	0.497423	1		SIGLEC14	0.299823	0.408554	0.671613		AGTRAP	0.543754	5.53205e-24	1.69766e-22
BCL9	-0.374077	0.438433	1		SNAP23	0.100856	0.283453	0.999745		BCL9	0.767496	0.100633	1		CPD	0.299544	0.0104064	0.0713615		TPMT	0.543274	4.41961e-07	3.22923e-06
BCL9L	-0.0281244	0.950633	1		SNCA	-0.160851	0.44538	0.999745		BCL9L	-0.961107	0.0227891	1		ZNF587	0.299525	0.0436719	0.186945		ABCA1	0.542846	5.48175e-10	5.78856e-09
BCLAF1	0.085933	0.647753	1		SNN	0.0690096	0.573316	0.999745		BCLAF1	-0.0510625	0.787624	1		HERPUD2	0.299013	0.00432791	0.0381581		SLC22A4	0.542652	3.81451e-13	5.5259e-12
BCLAF3	0.0425085	0.859979	1		SNRK	0.0914384	0.39677	0.999745		BCLAF3	0.104108	0.663907	1		ZNF552	0.29889	0.039768	0.176408		DCUN1D3	0.54175	5.36279e-11	6.30989e-10
BCO1	0	1	1		SNRNP200	-0.117977	0.387375	0.999745		BCO1	0	1	1		TBX19	0.298815	0.40859	0.671613		ARFIP1	0.541287	1.43928e-10	1.61271e-09
BCO2	0.583625	0.575082	1		SNRNP70	-0.0899209	0.471982	0.999745		BCO2	-0.589572	0.565919	1		VNN2	0.297819	0.0179679	0.103418		FOXD4L1	0.541164	0.0415297	0.0908735
BCOR	0.253836	0.342468	1		SNX1	-0.029154	0.700781	0.999745		BCOR	-0.378042	0.145906	1		MTMR3	0.29701	0.00300576	0.0293495		SUCNR1	0.540853	0.000401091	0.00159857
BCORL1	0.483423	0.421614	1		SNX10	0.166899	0.348405	0.999745		BCORL1	-0.996374	0.0802447	1		SYCP3	0.296994	0.117007	0.344966		CD38	0.540431	5.95844e-12	7.7106e-11
BCR	-0.26187	0.365777	1		SNX13	0.151424	0.258401	0.999745		BCR	-0.0204352	0.944817	1		CLHC1	0.296842	0.196511	0.458607		TMEM88	0.540123	0.000136596	0.000609674
BCS1L	-0.0736694	0.854409	1		SNX18	0.0578653	0.730338	0.999745		BCS1L	0.455171	0.247437	1		TAF11	0.296824	0.0626335	0.23544		CYP4F22	0.540055	0.00706133	0.0201942
BDH1	-0.00786399	0.98316	1		SNX20	0.0478356	0.678268	0.999745		BDH1	0.15001	0.684431	1		VNN3	0.296307	0.00662451	0.0520969		ANXA2	0.539993	2.97e-19	6.81831e-18
BDH2	-0.536756	0.275024	1		SNX27	-0.0527369	0.734679	0.999745		BDH2	0.204107	0.677368	1		RRAGD	0.2962	0.0297964	0.146353		NOTCH1	0.53906	1.20034e-07	9.46985e-07
BDKRB2	0	1	1		SNX3	-0.0174803	0.906638	0.999745		BDKRB2	0	1	1		LPIN2	0.296022	0.00333435	0.0316067		CCDC148	0.538909	0.358328	0.502394
BDNF	0.922537	0.40908	1		SOD2	0.0651497	0.730904	0.999745		BDNF	0.27527	0.804737	1		MTPN	0.295727	5.73044e-05	0.00135945		GAB2	0.538787	3.02099e-16	5.64306e-15
BDP1	0.0425017	0.800981	1		SON	-0.0517506	0.677115	0.999745		BDP1	0.0128068	0.939611	1		TTPAL	0.295725	0.0331943	0.156738		VSIR	0.538445	6.64144e-22	1.80919e-20
BEAN1	-0.814428	0.42598	1		SORL1	-0.016855	0.956663	0.999745		BEAN1	-0.771371	0.444422	1		SPRY3	0.295557	0.234879	0.506415		LAMP2	0.538396	3.40551e-32	1.55459e-30
BECN1	0.289461	0.134328	1		SOS2	0.0735814	0.557935	0.999745		BECN1	-0.114596	0.571398	1		TNKS2	0.295527	0.000215576	0.00380727		FPR1	0.53831	1.18427e-24	3.7889e-23
BEGAIN	1.38453	0.191394	1		SP1	0.0767554	0.52862	0.999745		BEGAIN	0.361374	0.730159	1		MOB1A	0.29521	0.000108143	0.00222075		CPNE4	0.538221	0.25499	0.390416
BEND2	0.528483	0.154028	1		SP100	0.336099	0.0128239	0.3818		BEND2	0.0986328	0.795237	1		CD40	0.295152	0.147561	0.391068		HMSD	0.538205	0.426713	0.571164
BEND3	0.215741	0.832316	1		SP110	0.284838	0.0281976	0.645248		BEND3	1.27518	0.210207	1		MTMR4	0.295128	0.00251957	0.0255923		MIIP	0.538136	4.47606e-15	7.70098e-14
BEND4	0.23694	0.639287	1		SP3	0.0997084	0.505515	0.999745		BEND4	-0.580698	0.238816	1		PGAM1	0.295102	0.10274	0.32035		ARHGAP31	0.537833	3.117e-11	3.75263e-10
BEND5	0.445435	0.520152	1		SPAG9	0.0736472	0.464959	0.999745		BEND5	0.0519132	0.939866	1		ARG1	0.295013	0.15429	0.401033		ARHGAP27	0.537821	5.82976e-29	2.3069e-27
BEND6	1.24781	0.580896	1		SPATA13	0.0819371	0.575131	0.999745		BEND6	-0.631997	0.774846	1		MBD5	0.294914	0.00457212	0.0398167		GALR2	0.537789	0.596552	0.720394
BEND7	1.06469	0.265273	1		SPCS3	-0.0545063	0.684987	0.999745		BEND7	0.229598	0.807068	1		ADAM9	0.294911	0.0267423	0.135695		TOR1A	0.536396	3.16498e-13	4.62956e-12
BEST1	-0.235932	0.35511	1		SPECC1	0.00538004	0.976314	0.999745		BEST1	-0.0238768	0.927039	1		LAT2	0.2947	0.00210165	0.0223049		GCM1	0.535867	0.0019601	0.00657757
BEST3	-0.447974	0.824646	1		SPEN	-0.0443012	0.726702	0.999745		BEST3	-2.80734	0.159276	1		TSHZ3	0.29459	0.146627	0.390409		HLA-DRB5	0.535185	6.42086e-21	1.6227e-19
BEST4	-0.59743	0.727853	1		SPG11	0.0374417	0.724424	0.999745		BEST4	1.03315	0.542207	1		C5	0.294512	0.150002	0.394677		CSF1R	0.534923	5.57378e-06	3.35654e-05
BET1	0.103857	0.737798	1		SPG7	-0.0152121	0.903951	0.999745		BET1	0.399293	0.184266	1		GTF3C6	0.294341	0.0615286	0.233451		OS9	0.534367	3.55084e-22	9.76125e-21
BET1L	-0.0608898	0.838252	1		SPI1	0.123554	0.376519	0.999745		BET1L	-0.433058	0.131197	1		DHRS12	0.29406	0.0684775	0.2494		FOXD4L4	0.533527	0.196097	0.318986
BEX1	0.35516	0.952804	1		SPN	-0.135152	0.418013	0.999745		BEX1	-0.1429	0.981005	1		KLHL29	0.293981	0.235645	0.507372		CHSY1	0.532424	2.61101e-13	3.85296e-12
BEX2	-0.535456	0.464334	1		SPOCK2	-0.085616	0.612846	0.999745		BEX2	0.0616768	0.932979	1		FCN1	0.293941	0.030107	0.147496		FBN2	0.532368	0.000137639	0.000613419
BEX3	-0.182453	0.660721	1		SPOPL	0.157205	0.253115	0.999745		BEX3	0.0543319	0.895862	1		AZI2	0.293918	0.0294363	0.145086		BEST2	0.531873	0.637684	0.75598
BEX4	0.56913	0.0649097	1		SPTBN1	-0.104645	0.57344	0.999745		BEX4	-0.0755753	0.814763	1		FAM120A	0.293889	0.00233948	0.0243066		ZFP36	0.531671	6.84824e-14	1.06052e-12
BEX5	0.532075	0.728248	1		SPTLC2	0.0121635	0.917062	0.999745		BEX5	0.0206227	0.989149	1		KCTD12	0.293654	0.00559951	0.046325		IFNGR2	0.531576	9.38151e-31	4.03057e-29
BFAR	-0.0301531	0.914596	1		SQSTM1	0.0688556	0.555585	0.999745		BFAR	0.11881	0.671408	1		RILPL2	0.293513	0.0242558	0.126742		FNDC3B	0.531055	9.7786e-15	1.62476e-13
BFSP1	1.40741	0.258775	1		SRGN	0.311688	0.154123	0.999745		BFSP1	1.66489	0.177863	1		FOSL2	0.293426	0.013508	0.0851261		WASHC4	0.530024	7.10735e-14	1.09952e-12
BFSP2	-1.56084	0.385797	1		SRRM2	-0.0477729	0.771501	0.999745		BFSP2	-0.779599	0.663495	1		PYCARD	0.293324	0.0424345	0.183498		SMPDL3B	0.529975	0.0173673	0.0438395
BGLAP	1.15197	0.79631	1		SRSF11	0.018897	0.903102	0.999745		BGLAP	-0.396206	0.928863	1		USP33	0.29324	0.000479404	0.00704283		ZG16B	0.529816	0.12027	0.216691
BHLHA15	1.58216	0.668823	1		SRSF3	0.0398152	0.819292	0.999745		BHLHA15	0.830884	0.821696	1		PAK2	0.293065	0.000672321	0.0092544		FUT1	0.528535	0.280961	0.419919
BHLHB9	-0.0726141	0.982047	1		SRSF5	0.0632184	0.580351	0.999745		BHLHB9	-1.22488	0.700625	1		SNX20	0.292989	0.0117544	0.0776515		RNF185	0.528342	6.62489e-29	2.61466e-27
BHLHE40	-0.250466	0.404368	1		SRSF6	0.0668752	0.648524	0.999745		BHLHE40	0.194456	0.518166	1		COA6	0.292965	0.22989	0.500697		CREBRF	0.528125	2.43555e-15	4.26349e-14
BHLHE41	-0.183024	0.862502	1		SSH2	0.00781066	0.964344	0.999745		BHLHE41	0.166979	0.87284	1		ERI1	0.292865	0.0239099	0.125472		SLC43A2	0.527352	1.99864e-10	2.21634e-09
BHMT	0.521796	0.930621	1		SSR1	0.0131002	0.899243	0.999745		BHMT	0.553789	0.92638	1		RC3H1	0.292606	0.000639587	0.00886831		CORT	0.526701	0.573101	0.701985
BHMT2	0.45039	0.940193	1		ST3GAL1	0.00932099	0.933406	0.999745		BHMT2	0.483543	0.935801	1		PRAM1	0.292584	0.178058	0.433912		CYB5R4	0.52614	4.67878e-13	6.73252e-12
BICC1	-0.557278	0.779676	1		ST3GAL2	0.00522775	0.974689	0.999745		BICC1	-2.23271	0.254947	1		OCRL	0.292479	0.191381	0.451927		STK24	0.526056	4.00403e-19	9.08124e-18
BICD1	0.0956975	0.787289	1		ST6GAL1	-0.0616667	0.631193	0.999745		BICD1	0.428857	0.213475	1		NAGA	0.292307	0.0236719	0.124626		C4orf33	0.525513	9.42558e-10	9.64823e-09
BICD2	0.155664	0.355106	1		ST8SIA4	0.178	0.0867594	0.958402		BICD2	0.0459172	0.788758	1		STK38L	0.292174	0.000785038	0.0104635		TESK2	0.525392	4.08755e-19	9.2567e-18
BICDL1	-0.0495664	0.892515	1		STAG2	0.0886822	0.557396	0.999745		BICDL1	0.167384	0.645345	1		IDH3G	0.292053	0.0474438	0.197208		BCL2A1	0.525059	6.31591e-05	0.000305137
BICDL2	1.05513	0.584666	1		STAT1	0.363364	0.0148441	0.416892		BICDL2	-0.20137	0.91607	1		XXYLT1	0.29197	0.249279	0.522291		BMPR2	0.524939	1.81923e-19	4.21506e-18
BICRA	-1.28029	0.218361	1		STAT2	0.388365	0.00996318	0.351255		BICRA	-0.895871	0.393713	1		AKAP13	0.291821	0.00122389	0.0148172		PRKAR1A	0.524249	4.56605e-22	1.25063e-20
BICRAL	0.238178	0.28168	1		STAT3	-0.0389081	0.780174	0.999745		BICRAL	-0.0486994	0.829766	1		LRRC4	0.291752	0.0439997	0.187913		FIG4	0.524078	4.89642e-16	9.03404e-15
BID	0.00211826	0.991703	1		STAT5B	-0.134593	0.329067	0.999745		BID	0.0193109	0.924676	1		RAB8A	0.291738	0.00657913	0.0519559		TMEM63C	0.523691	5.93144e-05	0.0002893
BIK	-0.04185	0.973498	1		STAT6	0.0315627	0.738601	0.999745		BIK	1.4993	0.237854	1		HLA-E	0.291655	0.000669625	0.00922847		POMP	0.523348	7.60436e-07	5.3508e-06
BIN1	-0.253947	0.307524	1		STEAP4	-0.14531	0.434201	0.999745		BIN1	0.255965	0.303263	1		SLC35E3	0.291509	0.0582278	0.22491		COTL1	0.523332	5.44538e-31	2.36654e-29
BIN2	0.064542	0.703394	1		STK10	-0.0331773	0.841447	0.999745		BIN2	0.167467	0.312791	1		PHF12	0.291268	0.029394	0.144941		CDKL5	0.523216	2.34379e-13	3.47228e-12
BIN3	0.205619	0.376445	1		STK17B	-0.0493787	0.663248	0.999745		BIN3	0.0646696	0.782858	1		RPS16	0.291151	0.400052	0.664277		CEBPB	0.522831	2.03705e-16	3.85297e-15
BIRC2	0.0630418	0.753837	1		STK24	0.165809	0.151009	0.999745		BIRC2	-0.0439617	0.82782	1		TXLNB	0.291046	0.301315	0.576238		NRBF2	0.522577	2.70241e-11	3.26657e-10
BIRC3	-0.157276	0.401695	1		STK38	-0.0132557	0.893817	0.999745		BIRC3	-0.127474	0.501311	1		ANXA2	0.291003	0.00443909	0.0389269		COP1	0.521498	3.41094e-15	5.88192e-14
BIRC5	0.119747	0.92173	1		STK4	0.0197113	0.844826	0.999745		BIRC5	0.688052	0.56398	1		ADA2	0.290981	0.0127806	0.0819056		RELT	0.521375	2.43434e-15	4.26349e-14
BIRC6	0.0874288	0.56814	1		STK40	0.0954335	0.382399	0.999745		BIRC6	-0.128963	0.395097	1		PICALM	0.290913	0.00195576	0.021152		OR7D2	0.521352	0.627838	0.748319
BIRC7	-0.962873	0.831509	1		STOM	-0.0466068	0.780644	0.999745		BIRC7	0.193522	0.965675	1		FCER1G	0.290728	0.0235986	0.124413		SIRPB1	0.521115	1.53336e-19	3.56921e-18
BIVM	-0.753833	0.171707	1		STRADB	-0.104359	0.561747	0.999745		BIVM	-0.192115	0.727538	1		SLC20A1	0.29071	0.00104567	0.0129635		CFP	0.520886	5.77306e-19	1.28607e-17
BLACAT1	-0.910242	0.791079	1		STT3B	-0.00187341	0.988854	0.999745		BLACAT1	1.20171	0.724353	1		C3orf62	0.290634	0.0387675	0.172984		GNG3	0.520819	0.222084	0.350996
BLCAP	0.11594	0.62641	1		STX11	0.338013	0.0129033	0.3818		BLCAP	-0.173842	0.460137	1		TOX4	0.290561	0.0031195	0.0299451		CPNE8	0.52001	6.66766e-13	9.46758e-12
BLK	-0.277804	0.404533	1		STX16	0.0181648	0.846057	0.999745		BLK	-0.415614	0.203841	1		VPS4B	0.290115	0.00300187	0.0293367		GSTK1	0.519776	6.27684e-12	8.10867e-11
BLM	-0.158731	0.62901	1		STX3	0.191876	0.050955	0.841891		BLM	0.207308	0.520306	1		ATP1B3	0.289994	0.0271873	0.13735		SLC43A3	0.519704	1.68406e-12	2.29585e-11
BLMH	-0.24379	0.378635	1		STX7	0.0853657	0.493544	0.999745		BLMH	0.207072	0.453302	1		GNAI3	0.289951	0.000242604	0.00419332		A3GALT2	0.519078	0.0115571	0.0308013
BLNK	0.136185	0.726627	1		STXBP5	-0.0399112	0.817465	0.999745		BLNK	-0.0422715	0.912877	1		ESR2	0.289892	0.245698	0.518678		XPO6	0.518578	4.04202e-17	8.02905e-16
BLOC1S1	-0.982087	0.0532154	1		SULT1B1	-0.0720657	0.721381	0.999745		BLOC1S1	-0.824395	0.111118	1		WASHC4	0.289839	0.000264892	0.00450316		SPHK1	0.518049	0.000571485	0.00218384
BLOC1S2	-0.287559	0.376286	1		SUN2	-0.159382	0.248848	0.999745		BLOC1S2	-0.283333	0.385508	1		SEMA3C	0.289783	0.0505334	0.205193		NFE2L3	0.5178	2.04223e-06	1.33112e-05
BLOC1S3	-0.133641	0.861684	1		SUSD6	-0.0894128	0.480455	0.999745		BLOC1S3	0.130271	0.864803	1		F5	0.289498	0.0117254	0.0775276		BID	0.517308	1.00673e-17	2.08228e-16
BLOC1S4	-0.173838	0.693585	1		SYK	-0.0431723	0.703867	0.999745		BLOC1S4	-0.688689	0.110765	1		CARD8	0.289151	0.0003513	0.00564267		SLC37A2	0.51713	7.24458e-12	9.26333e-11
BLOC1S5	0.0257948	0.943431	1		SYNE1	-0.167699	0.299945	0.999745		BLOC1S5	0.231291	0.519281	1		LARP4B	0.289011	0.0104585	0.0715891		SLC31A1	0.517035	4.61376e-13	6.64532e-12
BLOC1S6	-0.058519	0.77449	1		SYNE2	-0.0516216	0.740508	0.999745		BLOC1S6	-0.275573	0.159339	1		TREML4	0.28894	0.248741	0.52174		TAGAP	0.51701	4.99385e-27	1.80511e-25
BLVRA	-0.390707	0.290654	1		SYNE3	-0.0306319	0.856657	0.999745		BLVRA	-0.0446831	0.905541	1		DGAT2	0.288912	0.0158029	0.094555		CXCR1	0.51634	6.59526e-14	1.02557e-12
BLVRB	0.499153	0.0610047	1		SYNRG	-0.0638946	0.624197	0.999745		BLVRB	-0.231243	0.412102	1		ERGIC1	0.288888	0.000606396	0.00852256		CDC42EP4	0.516186	4.17532e-07	3.05967e-06
BLZF1	0.147688	0.553336	1		SZT2	-0.0174337	0.89971	0.999745		BLZF1	-0.158155	0.525585	1		TM9SF2	0.288803	0.00152585	0.0175558		ARL5B	0.515991	1.32923e-06	8.98727e-06
BMERB1	-0.378013	0.633577	1		TAB2	0.0581572	0.573663	0.999745		BMERB1	-0.459261	0.550839	1		ABHD12B	0.288515	0.098181	0.311002		HLA-DRB1	0.5159	1.56073e-26	5.47056e-25
BMF	0.417632	0.16268	1		TACC1	-0.0671595	0.623571	0.999745		BMF	0.180796	0.554647	1		CAMK1D	0.288323	0.00836239	0.0611483		CSF3R	0.515713	7.75925e-17	1.5055e-15
BMI1	-0.332012	0.312137	1		TAGAP	0.122717	0.201004	0.999745		BMI1	0.109812	0.742182	1		CCDC146	0.288173	0.0314301	0.151173		RIF1	0.514996	1.236e-13	1.88115e-12
BMP1	1.16974	0.220228	1		TAGLN2	0.215263	0.115699	0.999745		BMP1	-1.06414	0.261469	1		NCAPH2	0.288085	0.0394651	0.175407		C4B	0.514666	0.214065	0.341874
BMP10	1.00228	0.692443	1		TALDO1	0.023429	0.822847	0.999745		BMP10	1.07052	0.670417	1		GPR146	0.287799	0.13313	0.370182		AKIRIN2	0.513602	1.13539e-23	3.40098e-22
BMP2	-0.414959	0.933903	1		TANGO2	-0.0399155	0.792101	0.999745		BMP2	-0.645709	0.896687	1		CHAMP1	0.287763	0.195548	0.457768		AOC1	0.513526	0.0180674	0.0453858
BMP2K	0.164404	0.44006	1		TANK	0.169682	0.27442	0.999745		BMP2K	-0.0855958	0.691756	1		MAD2L1BP	0.28773	0.170627	0.424083		TKTL2	0.512964	0.287574	0.427044
BMP3	-0.659427	0.582878	1		TAOK1	-0.0868842	0.505917	0.999745		BMP3	0.0289382	0.979665	1		LYST	0.287697	0.000207892	0.00371198		ZNF177	0.512945	0.527888	0.66348
BMP4	-0.357558	0.952445	1		TAP1	0.124995	0.304156	0.999745		BMP4	0.39702	0.947171	1		CSNK1G2	0.28747	0.00427521	0.0379517		SEC14L1	0.512658	1.43631e-08	1.26599e-07
BMP6	0.525325	0.196401	1		TAPBP	-0.0134986	0.93763	0.999745		BMP6	0.265613	0.512594	1		BROX	0.287355	0.00151933	0.0174985		PTGS2	0.512398	1.43485e-08	1.26599e-07
BMP8A	-1.17308	0.154659	1		TASOR	-0.0574011	0.623291	0.999745		BMP8A	0.165363	0.842541	1		SLC43A3	0.287115	0.227632	0.497562		PKN2	0.512355	1.41125e-15	2.5233e-14
BMP8B	-0.806785	0.262487	1		TBC1D1	-0.0200519	0.87317	0.999745		BMP8B	-0.727315	0.312075	1		CEBPA	0.286929	0.0510051	0.206542		ENPP2	0.511399	0.00251179	0.00817352
BMPER	0	1	1		TBC1D10C	-0.0747887	0.484548	0.999745		BMPER	0	1	1		KMO	0.286663	0.114998	0.341596		CYRIB	0.510897	1.09395e-16	2.10895e-15
BMPR1A	0.670375	0.193817	1		TBC1D14	-0.0657203	0.617141	0.999745		BMPR1A	-0.10295	0.842501	1		S1PR3	0.286518	0.0743627	0.263675		RPS6KA6	0.510879	0.286038	0.425267
BMPR1B	-0.0993142	0.972478	1		TBL1XR1	-0.139897	0.328468	0.999745		BMPR1B	-0.666638	0.814715	1		TAMM41	0.286391	0.208529	0.474214		PLSCR4	0.510727	0.00709716	0.0202851
BMPR2	0.143827	0.561975	1		TBXAS1	0.155399	0.274095	0.999745		BMPR2	-0.265239	0.275014	1		DCLRE1C	0.28638	0.00306903	0.029662		LRRC25	0.510655	4.47976e-14	7.11322e-13
BMS1	0.109082	0.620666	1		TC2N	0.018132	0.883271	0.999745		BMS1	0.0372937	0.866213	1		NRDC	0.286033	0.000505592	0.00737982		ARHGAP29	0.510574	0.0467345	0.100306
BMT2	-0.297384	0.234065	1		TCF20	-2.41358e-05	0.999841	0.999841		BMT2	0.164034	0.51548	1		ITLN1	0.285975	0.407962	0.671131		LCP2	0.510441	1.34904e-25	4.55853e-24
BMX	0.42635	0.443077	1		TCF7	0.0471339	0.765251	0.999745		BMX	0.35826	0.517305	1		SPATA6	0.285715	0.17779	0.433692		CFLAR	0.51008	2.89046e-20	6.98776e-19
BNC2	-0.600024	0.368472	1		TCIRG1	0.0139232	0.871823	0.999745		BNC2	0.342564	0.604862	1		SHOC2	0.285555	0.00138135	0.0162257		CYSLTR1	0.510016	1.94729e-14	3.17586e-13
BNIP1	-0.218983	0.746436	1		TCP11L2	0.0116378	0.936728	0.999745		BNIP1	0.221995	0.739295	1		NPTN	0.285504	0.00211006	0.0223525		KIAA0825	0.509909	4.03748e-10	4.32726e-09
BNIP2	0.110764	0.530847	1		TENT2	0.0535498	0.663437	0.999745		BNIP2	0.0632059	0.723142	1		UBE2L3	0.285008	0.00768619	0.0578042		DAO	0.509857	0.569664	0.699052
BNIP3	-0.0231066	0.938687	1		TENT5C	-0.432531	0.247447	0.999745		BNIP3	-0.458759	0.109777	1		ZCWPW1	0.284969	0.127896	0.36174		CCDC154	0.509343	0.000814982	0.0030179
BNIP3L	0.520026	0.0537335	1		TEP1	-0.0851896	0.568182	0.999745		BNIP3L	-0.345463	0.220168	1		FAIM	0.284773	0.385853	0.650559		IL6R	0.508985	2.54119e-13	3.75362e-12
BNIP5	0.195095	0.945273	1		TET2	0.0587134	0.609598	0.999745		BNIP5	0.276044	0.921931	1		LTA4H	0.284724	0.00124524	0.0150117		DLEU7	0.508868	0.000496764	0.00192658
BNIPL	-0.1079	0.917235	1		TET3	0.0244206	0.881775	0.999745		BNIPL	-1.16463	0.257431	1		CNPY3	0.28454	0.043998	0.187913		SDCBP2	0.508511	0.0367698	0.0820947
BOC	0.516932	0.769386	1		TGFB1	-0.0614681	0.677892	0.999745		BOC	-0.354476	0.838893	1		TCAF1	0.284468	0.272067	0.547024		ORAI2	0.508173	4.10725e-16	7.60599e-15
BOD1	0.633506	0.0528171	1		TGFBR1	-0.0716316	0.644213	0.999745		BOD1	0.393521	0.241464	1		TXNIP	0.284215	0.000396876	0.0061486		TNFAIP3	0.507998	5.69893e-15	9.69399e-14
BOD1L1	0.114071	0.584608	1		TGFBR2	0.0534161	0.626281	0.999745		BOD1L1	0.140135	0.502386	1		ZFYVE16	0.28384	0.00194515	0.0210895		TMEM45A	0.507651	0.22	0.348628
BOK	0.463969	0.723095	1		TGOLN2	-0.00855189	0.929195	0.999745		BOK	-1.44429	0.266477	1		ZNF586	0.283827	0.00502085	0.0429343		ZNF467	0.50743	2.9765e-12	3.95736e-11
BOLA1	-0.724156	0.241901	1		THEMIS2	0.131879	0.307466	0.999745		BOLA1	0.720912	0.239025	1		RCBTB2	0.283676	0.00335262	0.0317005		SLC9C2	0.507185	0.444331	0.587273
BOLA2	-0.529523	0.929624	1		THRAP3	-0.115757	0.322964	0.999745		BOLA2	-0.190983	0.974592	1		BCL2A1	0.283515	0.175613	0.431098		TM9SF2	0.507009	1.56266e-23	4.62554e-22
BOLA2-SMG1P6	-1.61387	0.379076	1		TIMP2	-0.0151262	0.921858	0.999745		BOLA2-SMG1P6	1.54931	0.398733	1		ANGPT2	0.283487	0.144197	0.38684		TIMP2	0.506976	6.61339e-12	8.49962e-11
BOLA2B	-0.893885	0.756153	1		TKT	0.0892407	0.462228	0.999745		BOLA2B	0.865522	0.762214	1		ABHD5	0.283458	0.00366985	0.033827		ACAP2	0.506768	6.93398e-21	1.7465e-19
BOLA3	0.0780326	0.919626	1		TLE3	0.150998	0.459477	0.999745		BOLA3	-0.342907	0.655176	1		CHFR	0.283435	0.014483	0.0891247		NAB1	0.506694	6.02725e-09	5.58765e-08
BOLL	0.140211	0.916092	1		TLE4	0.0872578	0.505748	0.999745		BOLL	-1.05203	0.427831	1		CR1	0.283406	0.0280795	0.140323		TOR1AIP1	0.506591	4.19796e-28	1.58207e-26
BOP1	0.659516	0.144284	1		TLE5	0.0358392	0.681069	0.999745		BOP1	0.206095	0.653534	1		USP19	0.283295	0.0259623	0.132985		C1R	0.506526	0.00238156	0.00780887
BORA	-0.188318	0.642444	1		TLK1	0.00544373	0.961739	0.999745		BORA	-0.319588	0.422717	1		MIEN1	0.283139	0.355839	0.624754		B3GNT5	0.506497	2.9323e-14	4.71583e-13
BORCS5	-0.176315	0.63043	1		TLN1	-0.252121	0.489476	0.999745		BORCS5	-0.045417	0.900901	1		IP6K1	0.283113	0.0403783	0.17828		RNASE2	0.506339	0.000438973	0.00172752
BORCS6	-0.0604867	0.862412	1		TLR1	0.23235	0.132432	0.999745		BORCS6	0.502124	0.139119	1		CENPN	0.283021	0.43211	0.688402		CEACAM3	0.506331	3.00182e-15	5.21831e-14
BORCS7	-0.177265	0.664037	1		TLR2	0.116732	0.391981	0.999745		BORCS7	-0.0529719	0.896674	1		LCAT	0.28299	0.434717	0.690566		IQGAP1	0.506293	1.72947e-09	1.69974e-08
BORCS8	0.0933372	0.828692	1		TLR4	0.238946	0.0209696	0.545359		BORCS8	-0.445612	0.294243	1		CD68	0.282812	0.0395319	0.175635		FZD2	0.506108	0.00011527	0.000524135
BPGM	0.227329	0.334762	1		TLR6	0.145144	0.288329	0.999745		BPGM	-0.185105	0.436376	1		PRUNE1	0.282625	0.034865	0.161054		PTPN6	0.506045	5.8511e-26	1.99961e-24
BPHL	-0.359656	0.563413	1		TLR8	0.14522	0.310389	0.999745		BPHL	0.383618	0.531568	1		OPHN1	0.282597	0.40431	0.668219		PGM5	0.505964	0.00127094	0.00448618
BPI	-0.796214	0.396775	1		TM9SF2	0.0403658	0.707803	0.999745		BPI	-0.0090994	0.992293	1		SAP130	0.282382	0.0713378	0.256527		NFKBIA	0.505386	4.56998e-15	7.84461e-14
BPIFB3	0	1	1		TMBIM1	-0.0172895	0.880794	0.999745		BPIFB3	0	1	1		SKAP2	0.282168	0.00631268	0.0505549		SYN2	0.505354	0.325638	0.468473
BPIFC	0	1	1		TMBIM6	-0.023155	0.800997	0.999745		BPIFC	0	1	1		VSTM1	0.282165	0.212965	0.479936		TAPBPL	0.505082	5.33595e-19	1.194e-17
BPNT1	-0.226608	0.554436	1		TMC6	-0.123239	0.359614	0.999745		BPNT1	-0.322765	0.395948	1		S100P	0.281907	0.128234	0.362335		CYP1B1	0.504661	2.62353e-05	0.000138373
BPNT2	0.0882901	0.669761	1		TMC8	-0.167477	0.248722	0.999745		BPNT2	-0.0145746	0.943994	1		EXTL3	0.281129	0.0293368	0.144784		CXCR2	0.503287	1.59195e-12	2.18016e-11
BPTF	0.172213	0.368358	1		TMED10	-0.0923139	0.470392	0.999745		BPTF	-0.177243	0.355237	1		SLC40A1	0.280915	0.00731796	0.0558862		PARP4	0.502801	9.25645e-25	2.98689e-23
BRAF	0.107052	0.542609	1		TMEM123	0.451014	0.0461738	0.813597		BRAF	-0.0413484	0.815212	1		SOWAHC	0.280134	0.385384	0.65045		CDH23	0.502561	1.70505e-11	2.10499e-10
BRAP	0.12755	0.554916	1		TMEM127	0.062446	0.655633	0.999745		BRAP	0.23133	0.277823	1		RNF169	0.280097	0.00169359	0.0189856		NCSTN	0.502105	1.65494e-15	2.94152e-14
BRAT1	0.0207013	0.946764	1		TMEM131L	-0.118859	0.330698	0.999745		BRAT1	-0.2256	0.461694	1		CERS5	0.279407	0.0535235	0.212698		SLC20A1	0.502074	3.82737e-20	9.17897e-19
BRCA1	0.190682	0.502679	1		TMEM140	0.325382	0.0088517	0.337417		BRCA1	0.0949145	0.739452	1		CDC42EP3	0.279088	0.00431732	0.0381241		MYO7A	0.501727	0.00205751	0.00686156
BRCA2	-0.0898203	0.789587	1		TMEM154	0.0628244	0.60086	0.999745		BRCA2	-0.383911	0.239616	1		ATP6V0A1	0.278886	0.0176793	0.102536		CD300LF	0.501598	5.42077e-15	9.23127e-14
BRCC3	0.195072	0.466395	1		TMEM164	0.0289149	0.841888	0.999745		BRCC3	0.0408172	0.878954	1		CACUL1	0.27887	0.000618217	0.0086459		RASGRP4	0.501528	2.7225e-12	3.64543e-11
BRD1	0.182412	0.412065	1		TMEM259	-0.113079	0.332349	0.999745		BRD1	0.00297183	0.989449	1		STN1	0.278597	0.0137575	0.0860772		F11R	0.501528	1.27008e-13	1.93106e-12
BRD2	0.0312351	0.852768	1		TMEM30A	-0.0162841	0.907978	0.999745		BRD2	0.0373082	0.824823	1		CRLF3	0.278451	0.000347448	0.00559663		SLC4A9	0.501489	0.48983	0.630128
BRD3	-0.152138	0.66107	1		TMEM33	0.0293892	0.836968	0.999745		BRD3	-0.0817105	0.81366	1		THAP11	0.277972	0.134596	0.372163		RHOQ	0.501064	5.54084e-10	5.84275e-09
BRD3OS	-0.691544	0.350699	1		TMEM63A	0.0166495	0.904411	0.999745		BRD3OS	0.31982	0.66601	1		SPATA13	0.277835	0.000376179	0.00593281		MOB1A	0.500774	2.76511e-18	5.9061e-17
BRD4	0.136676	0.672248	1		TMEM71	0.23411	0.0645127	0.896229		BRD4	-0.193271	0.547611	1		LY75	0.277789	0.0243608	0.126958		CYP51A1	0.500412	0.0906277	0.172852
BRD7	0.203465	0.28314	1		TMOD3	-0.0285721	0.803857	0.999745		BRD7	-0.0340576	0.861533	1		FNDC3A	0.277725	0.00401452	0.0361243		CRHBP	0.500204	0.126815	0.22559
BRD8	-0.0804658	0.782169	1		TMSB10	0.097753	0.526246	0.999745		BRD8	-0.282366	0.324369	1		MAP3K21	0.27771	0.471704	0.718077		RARA	0.499426	1.0424e-09	1.05695e-08
BRD9	0.0371348	0.865193	1		TMSB4X	0.114706	0.384296	0.999745		BRD9	-0.0320374	0.883206	1		GCNT1	0.277636	0.0279641	0.140203		SPATA13	0.499143	1.48573e-12	2.044e-11
BRDT	0	1	1		TMX4	-0.0256066	0.860091	0.999745		BRDT	0	1	1		SYT2	0.277629	0.279824	0.555151		GIMAP2	0.498922	2.25018e-05	0.000120071
BRF1	-0.0761964	0.810805	1		TNFAIP2	0.113237	0.297092	0.999745		BRF1	-0.33487	0.280416	1		RBMS2	0.277452	0.274002	0.549524		FPR3	0.498826	0.0197065	0.04877
BRF2	-0.594685	0.248976	1		TNFAIP8	0.0371127	0.745524	0.999745		BRF2	0.721007	0.150365	1		SEC23IP	0.277298	0.0172093	0.100529		KCNK7	0.498683	0.0312463	0.0717768
BRI3	0.208878	0.429149	1		TNFRSF10C	0.232468	0.0725835	0.911209		BRI3	0.0786242	0.766168	1		SLC35A4	0.277184	0.148291	0.391993		EIF5AL1	0.498478	0.133371	0.234892
BRI3BP	0.13772	0.566715	1		TNFRSF14	-0.000905528	0.99293	0.999745		BRI3BP	0.175497	0.457569	1		LILRA6	0.277079	0.0516313	0.207843		CD300LD	0.49791	0.0661539	0.134183
BRICD5	-0.830897	0.268778	1		TNFRSF1A	0.0923172	0.436387	0.999745		BRICD5	-0.67524	0.364115	1		BTN3A3	0.276914	0.0100393	0.0698571		NTSR1	0.4979	0.02748	0.0645349
BRIP1	0.148739	0.743377	1		TNFRSF1B	0.076403	0.638716	0.999745		BRIP1	-0.163026	0.717912	1		SLFN12	0.276875	0.0584707	0.225465		PDE2A	0.497797	0.00119345	0.00424053
BRIX1	-0.439128	0.25613	1		TNFSF10	0.563319	0.0706233	0.902804		BRIX1	0.337641	0.384488	1		NEK7	0.276688	0.00603627	0.0489628		GJA4	0.496214	0.45129	0.594017
BRK1	0.134043	0.587173	1		TNFSF13B	0.649538	0.00219939	0.173542		BRK1	0.0469647	0.850145	1		DCBLD2	0.276663	0.159525	0.40958		STXBP2	0.495603	5.98125e-20	1.42536e-18
BRME1	-0.0616526	0.977723	1		TNIP1	0.028215	0.791413	0.999745		BRME1	0.377721	0.863484	1		MFSD11	0.27632	0.0755422	0.265905		WSB1	0.49547	2.20015e-10	2.43441e-09
BRMS1	0.284436	0.300212	1		TNK2	0.153298	0.38559	0.999745		BRMS1	0.411587	0.128357	1		LOXL2	0.276259	0.361941	0.63047		SLC39A1	0.495142	8.05187e-16	1.46759e-14
BRMS1L	0.399396	0.544264	1		TNPO1	-0.0531248	0.621479	0.999745		BRMS1L	-1.08943	0.0906231	1		MDM4	0.276208	0.00985714	0.0689271		NANOG	0.494994	0.529207	0.664525
BROX	-0.03545	0.852568	1		TNRC18	-0.141489	0.49407	0.999745		BROX	0.120264	0.525577	1		AKIP1	0.27603	0.31662	0.590208		ADGRE2	0.494884	1.09386e-10	1.24233e-09
BRPF1	0.142421	0.559021	1		TNRC6B	0.0472187	0.667336	0.999745		BRPF1	-0.209158	0.382796	1		MYLK4	0.275847	0.466577	0.714558		DOCK1	0.494664	0.0870199	0.16733
BRPF3	-0.241543	0.456994	1		TNS1	-0.177358	0.579632	0.999745		BRPF3	0.232346	0.474363	1		MICA	0.275769	0.0805463	0.277093		EGR3	0.494344	0.00986286	0.0268722
BRS3	-0.439837	0.922012	1		TOR1AIP1	0.0142951	0.885498	0.999745		BRS3	-1.32599	0.766365	1		RAB12	0.275578	0.0793849	0.274846		RAB12	0.494264	1.80409e-07	1.38127e-06
BRSK1	-0.618127	0.760211	1		TP53INP1	0.063732	0.656318	0.999745		BRSK1	-1.37297	0.49347	1		IGF1R	0.275491	0.00953933	0.0673267		G0S2	0.494202	0.0847567	0.163753
BRSK2	0.172852	0.849126	1		TPD52L2	0.1077	0.227925	0.999745		BRSK2	-1.9257	0.0301489	1		KLHL2	0.275474	0.00831802	0.0609416		SH2B2	0.493048	4.20379e-08	3.53933e-07
BRWD1	0.0626777	0.661142	1		TPM3	0.0641858	0.491208	0.999745		BRWD1	0.0530273	0.711374	1		STK10	0.275268	0.0183065	0.104849		MAT2B	0.49212	1.15802e-11	1.4523e-10
BRWD3	0.223125	0.254387	1		TPM4	-0.0478105	0.572065	0.999745		BRWD3	5.20006e-05	0.999795	1		ME2	0.275051	0.00367317	0.0338301		S1PR3	0.49199	1.25563e-06	8.52028e-06
BSCL2	0.462983	0.649193	1		TPR	-0.0575972	0.671091	0.999745		BSCL2	0.702038	0.483311	1		MED13	0.274375	0.000134211	0.00260084		AOAH	0.491572	3.34263e-15	5.77737e-14
BSDC1	0.0654039	0.721621	1		TPT1	0.171294	0.69257	0.999745		BSDC1	-0.16319	0.366491	1		FLOT1	0.274289	0.0132793	0.0840459		TNFRSF14	0.491563	5.57327e-25	1.81397e-23
BSG	0.375517	0.0701574	1		TRA2B	0.039875	0.74486	0.999745		BSG	-0.00757079	0.973045	1		MYO9B	0.274269	0.0159794	0.0952479		DCAF11	0.491545	9.47223e-19	2.0763e-17
BSN	0.215066	0.724168	1		TRAF3IP3	0.0810354	0.403182	0.999745		BSN	0.520712	0.386717	1		LYVE1	0.274168	0.344685	0.614095		LPAR6	0.491364	0.0245485	0.0587514
BSND	-0.328123	0.879169	1		TRAFD1	0.215077	0.191295	0.999745		BSND	-0.24183	0.909104	1		RAB15	0.274061	0.229694	0.500462		CDK18	0.491122	0.000902446	0.00330735
BSPRY	-1.29953	0.316274	1		TRAK2	-0.115338	0.34936	0.999745		BSPRY	1.36064	0.295061	1		RNF181	0.273771	0.0510117	0.206542		GUCY2D	0.491102	0.136599	0.239259
BST1	0.251449	0.328272	1		TRAM1	0.0809149	0.598348	0.999745		BST1	0.0939557	0.720514	1		PTPRO	0.273437	0.0879134	0.29319		MAP3K8	0.491089	3.49271e-17	6.97476e-16
BST2	0.19617	0.56625	1		TRANK1	0.206206	0.191187	0.999745		BST2	-0.0607798	0.860294	1		TIMM9	0.273395	0.409129	0.672092		SLC12A3	0.49095	0.0395144	0.0871357
BTAF1	0.010846	0.943468	1		TREM1	0.281616	0.0125607	0.3818		BTAF1	-0.0316151	0.83627	1		SAP30L	0.273373	0.00735139	0.0560284		DUOX1	0.490865	0.535319	0.669404
BTBD1	0.108195	0.598157	1		TRIM22	0.381398	0.0445566	0.802503		BTBD1	-0.00580615	0.977586	1		CARD6	0.273324	0.105802	0.325527		ACP2	0.490701	1.70185e-09	1.67808e-08
BTBD10	0.0356849	0.869294	1		TRIM25	0.338508	0.00849955	0.335327		BTBD10	-0.132009	0.540299	1		GSN	0.273158	0.0198123	0.110289		ARPIN	0.490623	1.70878e-08	1.49389e-07
BTBD11	-0.0484988	0.874466	1		TRIM33	-0.0390074	0.767548	0.999745		BTBD11	0.40522	0.172684	1		RAB11FIP1	0.273145	0.0095562	0.0674038		TF	0.490312	0.28958	0.429175
BTBD17	0.467826	0.937864	1		TRIM38	0.262808	0.0802961	0.930445		BTBD17	-0.257941	0.965725	1		RIPOR3	0.272961	0.164215	0.416419		ACER3	0.490009	6.81025e-14	1.05573e-12
BTBD18	-0.321078	0.552318	1		TRIM56	0.206014	0.123694	0.999745		BTBD18	-0.0788999	0.883034	1		PSMA3	0.272878	0.017453	0.101483		ENSG00000167774	0.489556	0.607315	0.729934
BTBD19	0.205042	0.880983	1		TRIM58	-0.410407	0.212606	0.999745		BTBD19	-0.349185	0.79777	1		NDEL1	0.272793	0.0186104	0.105828		ELOVL3	0.489417	0.221211	0.350105
BTBD2	-0.339281	0.330298	1		TRIM8	0.111115	0.369563	0.999745		BTBD2	-0.134987	0.701092	1		RAB34	0.272707	0.249258	0.522291		GNA13	0.489103	1.63067e-14	2.67106e-13
BTBD3	0.826977	0.0814581	1		TRIP12	-0.0452978	0.740626	0.999745		BTBD3	0.476093	0.328598	1		GNRH1	0.272699	0.0497249	0.203121		ILK	0.4891	1.00417e-24	3.23333e-23
BTBD6	-0.0864858	0.768016	1		TRRAP	-0.0549801	0.72708	0.999745		BTBD6	-0.0721269	0.80449	1		AMFR	0.272317	0.0147771	0.0903654		SPATA1	0.488978	0.00440422	0.0134007
BTBD7	0.0609375	0.769306	1		TSC22D3	0.166141	0.185763	0.999745		BTBD7	0.087207	0.672348	1		AGFG1	0.271947	0.000702836	0.00956792		PTPRC	0.488606	6.95848e-19	1.54328e-17
BTBD8	-0.277699	0.487327	1		TSC22D4	0.0505177	0.707919	0.999745		BTBD8	0.478606	0.224434	1		ZDHHC7	0.271931	0.00177796	0.0196981		CD164	0.487838	1.22104e-09	1.22896e-08
BTBD9	0.161962	0.470654	1		TSPAN14	-0.0180431	0.879352	0.999745		BTBD9	-0.0277687	0.902093	1		ZFAND5	0.27174	0.000379294	0.00596574		CTBS	0.4877	3.24843e-13	4.7424e-12
BTC	-0.312971	0.958432	1		TTN	0.0453518	0.804912	0.999745		BTC	0.522684	0.930625	1		ZNF440	0.271698	0.0366816	0.166622		BST1	0.486303	1.10739e-23	3.32373e-22
BTD	0.13838	0.648208	1		TUBA1A	0.129503	0.316259	0.999745		BTD	-0.0307208	0.918935	1		CREM	0.271685	0.166996	0.41982		NINJ1	0.486251	3.20631e-09	3.07091e-08
BTF3	-0.286309	0.131296	1		TUBA4A	-0.0953092	0.387781	0.999745		BTF3	0.305189	0.108211	1		TMOD3	0.271684	0.00123369	0.0148882		MICALL1	0.486158	3.94781e-10	4.23721e-09
BTF3L4	-0.0843603	0.741444	1		TUBB	-0.0268817	0.834552	0.999745		BTF3L4	0.248648	0.3203	1		GSR	0.271594	0.00619257	0.0497685		RESF1	0.486158	6.93057e-12	8.87691e-11
BTG1	-0.0329412	0.855589	1		TUBB1	-0.191858	0.201419	0.999745		BTG1	0.224853	0.195023	1		ACER3	0.271546	0.0159937	0.0952479		MTMR6	0.486016	1.72045e-11	2.12226e-10
BTG2	0.293045	0.224828	1		TUG1	0.0662411	0.680986	0.999745		BTG2	0.348943	0.142047	1		GNPDA1	0.271182	0.0469368	0.196023		TMSB10	0.485745	8.80645e-11	1.00778e-09
BTG3	-0.101334	0.856827	1		TUT7	0.105418	0.327075	0.999745		BTG3	0.0040991	0.994082	1		PATL2	0.271109	0.0943423	0.304783		ATP6V0D1	0.485325	1.09992e-14	1.82555e-13
BTK	-0.0580494	0.772157	1		TXNIP	0.0568536	0.583289	0.999745		BTK	0.0364353	0.856011	1		PRKCD	0.271096	0.0312482	0.150806		KIF1C	0.485125	3.69791e-11	4.43779e-10
BTLA	-0.0508726	0.800967	1		TYK2	-0.0272961	0.81612	0.999745		BTLA	0.160489	0.419046	1		OAZ2	0.270905	0.00366115	0.0337742		ENSG00000284906	0.484383	0.0947044	0.179041
BTN1A1	-0.460415	0.705093	1		TYMP	0.28991	0.014243	0.406907		BTN1A1	-0.499467	0.676238	1		SH3GLB1	0.270777	0.00251197	0.025538		OR5AN1	0.484253	0.288052	0.4275
BTN2A1	0.457997	0.061529	1		TYROBP	0.238362	0.0535647	0.847936		BTN2A1	-0.0980585	0.709974	1		GDPD5	0.270618	0.30653	0.58134		BTN2A1	0.483988	3.36305e-17	6.75169e-16
BTN2A2	0.0663778	0.82696	1		UBA1	-0.122936	0.494079	0.999745		BTN2A2	0.260762	0.385899	1		BCLAF3	0.270506	0.0184977	0.105664		PCK2	0.483498	6.89132e-10	7.18618e-09
BTN3A1	0.153654	0.453886	1		UBA52	0.0793232	0.63358	0.999745		BTN3A1	-0.1764	0.389654	1		SMIM14	0.270258	0.00790051	0.0586393		PHACTR2	0.483282	1.06621e-10	1.21276e-09
BTN3A2	-0.0427518	0.822386	1		UBA7	0.0318296	0.822591	0.999745		BTN3A2	0.0342507	0.857193	1		CHKA	0.270172	0.122937	0.354512		GAS7	0.48323	3.86812e-10	4.16058e-09
BTN3A3	0.215194	0.326155	1		UBALD2	0.171024	0.156544	0.999745		BTN3A3	0.147572	0.506796	1		ACTR3	0.270003	0.00102825	0.0127895		TLE4	0.482367	2.47487e-14	4.00156e-13
BTNL2	1.3763	0.763281	1		UBB	0.0731679	0.729659	0.999745		BTNL2	0.430634	0.924793	1		SLC44A2	0.269954	0.0315483	0.151394		ENTPD1	0.481214	1.77992e-24	5.64655e-23
BTNL3	-0.178294	0.850736	1		UBC	0.152333	0.0916164	0.981878		BTNL3	0.174366	0.839873	1		C4orf3	0.269826	0.0163181	0.0965653		NMNAT2	0.481149	0.445948	0.588997
BTNL8	-0.164294	0.603143	1		UBE2B	0.139827	0.316042	0.999745		BTNL8	-0.0827579	0.793006	1		SMPDL3A	0.269606	0.225683	0.495333		MED12L	0.481054	6.62147e-06	3.94325e-05
BTNL9	-1.06928	0.520553	1		UBE2D1	0.219293	0.258553	0.999745		BTNL9	-0.747815	0.64992	1		MARCHF1	0.269439	0.00228523	0.0238083		CXorf38	0.481009	7.38635e-24	2.23478e-22
BTRC	-0.235148	0.450279	1		UBE2D3	0.143409	0.217828	0.999745		BTRC	-0.140167	0.651058	1		DDX3X	0.268838	0.00234197	0.0243102		LRRN1	0.480022	0.000863554	0.00318266
BUB1	0.52504	0.342309	1		UBE2H	-0.186768	0.163818	0.999745		BUB1	-0.39571	0.471234	1		BASP1	0.268771	0.0384367	0.172265		PTX4	0.480001	0.108519	0.199439
BUB1B	0.706768	0.420899	1		UBE2J1	0.109427	0.456819	0.999745		BUB1B	-0.884174	0.305262	1		DCP2	0.268749	0.00030914	0.00508046		IL6	0.479651	0.201343	0.325582
BUB3	-0.266948	0.16762	1		UBE2L6	0.451796	0.000382714	0.0792697		BUB3	0.20188	0.306847	1		MBD2	0.268631	0.00991686	0.0692594		TXLNB	0.479622	0.000378769	0.00152044
BUD13	0.183592	0.506879	1		UBN1	0.189781	0.19898	0.999745		BUD13	-0.114206	0.681456	1		FCGRT	0.268441	0.00429945	0.0380367		DEGS1	0.479018	1.14963e-14	1.90385e-13
BUD23	0.144448	0.664241	1		UBQLN1	-0.0560562	0.590772	0.999745		BUD23	0.145718	0.659408	1		KDELR3	0.26824	0.121886	0.353194		SERTAD1	0.47879	2.09552e-08	1.81511e-07
BUD31	0.0826401	0.782925	1		UBR2	-0.0183962	0.901577	0.999745		BUD31	0.0949421	0.751597	1		LIPA	0.268148	0.02127	0.115848		OR2B6	0.478751	0.0807866	0.157376
BVES	-1.10633	0.842581	1		UBR4	-0.116409	0.488926	0.999745		BVES	0.879101	0.874129	1		GAS8	0.268035	0.393741	0.658129		EXT1	0.478739	6.82622e-12	8.75818e-11
BYSL	0.000115383	0.99972	1		UBR5	-0.0821231	0.546405	0.999745		BYSL	-0.285357	0.375943	1		ST20	0.268005	0.100124	0.314786		PTPRJ	0.478572	6.388e-06	3.81631e-05
BZW1	-0.160019	0.466655	1		UBXN2B	0.0987134	0.427485	0.999745		BZW1	0.0392223	0.860075	1		MYL5	0.267894	0.215345	0.482911		FKBP15	0.478284	3.41169e-32	1.55459e-30
BZW2	-0.124039	0.653801	1		UBXN4	0.0951411	0.552349	0.999745		BZW2	-0.050408	0.854923	1		COQ2	0.267652	0.112108	0.336777		ATXN7	0.478029	8.54817e-17	1.65217e-15
C10orf105	0.774117	0.218225	1		UBXN6	-0.0706662	0.69885	0.999745		C10orf105	-0.82757	0.184469	1		ACTR3C	0.267575	0.195809	0.457768		KIAA0513	0.478029	2.22506e-12	2.99805e-11
C10orf143	-0.247642	0.712391	1		UCP2	-0.128051	0.359073	0.999745		C10orf143	-0.52985	0.424322	1		GPR18	0.267551	0.0502424	0.204573		TECPR2	0.477932	1.55449e-07	1.20551e-06
C10orf55	0.451498	0.939997	1		UHMK1	-0.139577	0.302536	0.999745		C10orf55	0.481448	0.936025	1		PRUNE2	0.267323	0.252342	0.525447		PLXNC1	0.477337	3.9305e-12	5.18447e-11
C10orf67	0	1	1		UNC13D	-0.0874121	0.555765	0.999745		C10orf67	0	1	1		SCPEP1	0.267247	0.0110584	0.0743266		PEA15	0.477122	3.42406e-13	4.97946e-12
C10orf82	-0.0595321	0.985509	1		UNC93B1	0.317447	0.0393317	0.755375		C10orf82	-2.07915	0.518739	1		CNP	0.267142	0.0437733	0.187228		AICDA	0.476127	0.424636	0.569095
C10orf88	0.35989	0.36692	1		UPF1	-0.0353588	0.828512	0.999745		C10orf88	0.247381	0.533519	1		PSMA4	0.26699	0.0330185	0.156168		NFKB2	0.476075	8.13047e-18	1.69098e-16
C10orf95	0.397737	0.579277	1		USP15	0.209883	0.150987	0.999745		C10orf95	0.75281	0.28553	1		TUBA1C	0.266894	0.0827151	0.282378		PDIA3	0.476064	8.45025e-19	1.86588e-17
C11orf1	0.199706	0.812658	1		USP22	-0.0834288	0.559291	0.999745		C11orf1	0.06187	0.940984	1		SNRK	0.266648	0.00346652	0.0323732		NBEAL2	0.475377	1.67315e-09	1.65303e-08
C11orf16	-1.34716	0.724957	1		USP24	-0.149583	0.257104	0.999745		C11orf16	-1.83356	0.625209	1		TMEM59	0.266534	0.00136107	0.0160835		SCAF11	0.475276	6.02999e-18	1.25935e-16
C11orf21	0.0611423	0.754632	1		USP25	0.267987	0.0577988	0.865318		C11orf21	0.0588132	0.764041	1		TMLHE	0.266526	0.0329696	0.156066		S100A5	0.474595	0.129584	0.229512
C11orf24	0.0692692	0.901531	1		USP3	0.00942405	0.933433	0.999745		C11orf24	-0.54155	0.326339	1		IREB2	0.265975	0.00222807	0.0233628		NFKBIZ	0.474574	5.25908e-23	1.50058e-21
C11orf42	0.329774	0.801696	1		USP32	-0.0129893	0.921934	0.999745		C11orf42	0.289662	0.823141	1		MTARC1	0.265775	0.0856939	0.289023		MFSD13A	0.474279	4.01712e-10	4.30852e-09
C11orf45	0.417003	0.843104	1		USP34	-0.0905014	0.489838	0.999745		C11orf45	-2.50731	0.226692	1		CYB5RL	0.265769	0.453306	0.705884		JMJD1C	0.474096	1.5967e-23	4.69855e-22
C11orf49	-0.641373	0.197797	1		USP4	0.10124	0.38003	0.999745		C11orf49	-0.051212	0.918916	1		BTN3A1	0.265707	0.0078782	0.0585808		CHN2	0.473414	0.000208141	0.000887638
C11orf54	-0.278743	0.430799	1		USP9X	-0.197973	0.261315	0.999745		C11orf54	0.0765957	0.830359	1		LRRN1	0.265657	0.284663	0.559569		CBWD6	0.473116	1.7894e-07	1.37072e-06
C11orf58	-0.122996	0.434322	1		UTRN	0.0953178	0.466781	0.999745		C11orf58	0.119933	0.445033	1		ATP6AP2	0.265441	0.00399054	0.0360055		PAPPA	0.473103	0.685613	0.794053
C11orf65	0.00706572	0.982724	1		VAPA	0.0193512	0.880487	0.999745		C11orf65	0.0231465	0.94283	1		YRDC	0.265331	0.244135	0.516853		FCGR2B	0.473095	1.22224e-05	6.88863e-05
C11orf68	0.604238	0.215149	1		VASP	0.00879989	0.938615	0.999745		C11orf68	0.00101118	0.99838	1		HPS5	0.265271	0.0317928	0.151915		HHEX	0.472871	1.59096e-12	2.18016e-11
C11orf71	0.444236	0.426616	1		VAV1	0.0628415	0.610515	0.999745		C11orf71	0.0163852	0.976627	1		CD58	0.265241	0.0209651	0.114517		ABHD3	0.472825	5.93434e-17	1.1604e-15
C11orf80	0.0575677	0.909969	1		VCAN	0.112442	0.580707	0.999745		C11orf80	0.139003	0.784146	1		NCSTN	0.265022	0.0235638	0.124288		PPP2R2A	0.472812	3.24505e-16	6.04657e-15
C11orf94	-1.52558	0.394925	1		VCL	-0.257742	0.169554	0.999745		C11orf94	-0.871735	0.632619	1		PIKFYVE	0.26482	0.00342775	0.0321965		DDAH2	0.472789	3.71381e-10	4.00606e-09
C11orf95	-0.127211	0.796681	1		VCPIP1	0.0459402	0.791455	0.999745		C11orf95	-0.0941247	0.848	1		KMT2C	0.264751	0.00270055	0.0270914		HSD17B11	0.47253	3.4643e-14	5.54768e-13
C11orf96	-1.59482	0.411075	1		VIM	-0.105163	0.354981	0.999745		C11orf96	0.934351	0.625112	1		ARMT1	0.264305	0.0424385	0.183498		SLC25A22	0.471992	3.07013e-10	3.34049e-09
C11orf98	1.4047	0.593995	1		VMP1	0.275877	0.0666274	0.896229		C11orf98	1.45131	0.576969	1		DEPP1	0.264141	0.444814	0.697309		GPBP1	0.471973	1.62834e-07	1.2563e-06
C12orf29	-0.310501	0.319047	1		VNN2	0.244838	0.187383	0.999745		C12orf29	-0.689467	0.0160554	1		CLN5	0.264013	0.0100778	0.0699958		TRPM2	0.47163	2.19548e-07	1.66566e-06
C12orf4	0.0764195	0.795287	1		VPS13B	0.0499324	0.682819	0.999745		C12orf4	0.102164	0.727859	1		TBC1D8	0.263601	0.0242783	0.126742		OR2G6	0.471448	0.381556	0.526179
C12orf40	0.832862	0.499206	1		VPS13C	-0.0797199	0.51367	0.999745		C12orf40	-0.761801	0.549225	1		FLI1	0.263511	0.00167665	0.0188889		ZEB2	0.471212	1.4049e-12	1.93457e-11
C12orf42	-0.0154491	0.972159	1		VPS13D	0.040478	0.7592	0.999745		C12orf42	0.177745	0.686	1		ARF4	0.263389	0.0103412	0.0711293		CKAP4	0.470972	8.58466e-10	8.84162e-09
C12orf43	-1.00231	0.0347572	1		VPS8	0.107514	0.434362	0.999745		C12orf43	-0.374391	0.44416	1		LTB4R	0.263323	0.0384399	0.172265		REPS2	0.470655	1.02211e-06	7.04697e-06
C12orf45	-0.103109	0.684469	1		VSIR	0.079387	0.495301	0.999745		C12orf45	0.0544129	0.82952	1		ZNF430	0.263225	0.0180126	0.103623		ATP11A	0.470579	1.64273e-12	2.24357e-11
C12orf54	-0.79245	0.894795	1		WAC	0.0883833	0.342191	0.999745		C12orf54	-0.021828	0.997095	1		TBP	0.26306	0.220972	0.489961		SPPL2A	0.470416	2.62278e-24	8.19931e-23
C12orf56	0.45816	0.920355	1		WARS1	0.0916792	0.6222	0.999745		C12orf56	-1.32839	0.770231	1		CAPZA1	0.263018	0.0034232	0.0321804		CLEC5A	0.470294	8.71711e-05	0.000407458
C12orf57	-0.100731	0.807346	1		WAS	0.0145582	0.912994	0.999745		C12orf57	-0.0717853	0.862327	1		ZNRF2	0.262956	0.0185473	0.105779		RBM23	0.47019	6.21615e-24	1.89215e-22
C12orf60	-0.130885	0.836501	1		WASF2	-0.0474789	0.759133	0.999745		C12orf60	0.18079	0.775247	1		RALGAPA2	0.262515	0.00836154	0.0611483		PTPRN2	0.469542	2.79525e-06	1.78027e-05
C12orf65	-0.178003	0.578375	1		WASHC4	0.14693	0.304716	0.999745		C12orf65	0.133091	0.677441	1		STAB1	0.262504	0.121838	0.353194		SPATC1	0.469518	0.0625973	0.128309
C12orf66	0.313306	0.401973	1		WBP2	0.0673576	0.699253	0.999745		C12orf66	0.0258339	0.944969	1		GYG1	0.262281	0.0425746	0.183831		TMEM30A	0.469238	2.83801e-12	3.78325e-11
C12orf71	0	1	1		WDFY2	-0.113929	0.286669	0.999745		C12orf71	0	1	1		BTBD10	0.26228	0.0113016	0.0755946		SFT2D2	0.468975	4.53595e-08	3.81045e-07
C12orf73	0.727386	0.167381	1		WDFY3	0.0422718	0.830453	0.999745		C12orf73	-0.115901	0.825836	1		OGFRL1	0.262219	0.00333786	0.0316136		IL1RAP	0.468721	7.40982e-09	6.77746e-08
C12orf75	-0.670502	0.0547128	1		WDFY4	-0.00172071	0.992391	0.999745		C12orf75	0.134595	0.711249	1		TPI1	0.26214	0.00688744	0.0534612		NBPF14	0.468506	6.14269e-07	4.39428e-06
C12orf76	-0.109966	0.737883	1		WDR1	0.0695372	0.503736	0.999745		C12orf76	-0.560853	0.0734703	1		GLUL	0.262087	0.028735	0.142807		IPMK	0.467885	3.91034e-12	5.1624e-11
C13orf42	0.511295	0.932144	1		WDR26	-0.0724822	0.550234	0.999745		C13orf42	0.540898	0.928225	1		ATXN1	0.262004	0.00168908	0.0189724		FGD4	0.467807	4.60712e-10	4.90633e-09
C13orf46	0.353468	0.540049	1		WDR82	-0.133463	0.293159	0.999745		C13orf46	-1.05045	0.0527444	1		FBXL20	0.261942	0.0157684	0.0944443		ADAMTS14	0.467476	0.1464	0.252572
C14orf119	-0.0431652	0.853399	1		WDTC1	0.0735169	0.651382	0.999745		C14orf119	0.0918932	0.691938	1		UBAP1	0.261929	0.0537136	0.212979		LGALS2	0.467447	1.16255e-06	7.93878e-06
C14orf132	-1.21796	0.243404	1		WIPF1	0.122723	0.166507	0.999745		C14orf132	1.19871	0.223672	1		CLEC10A	0.261839	0.19863	0.46156		RIN1	0.467125	7.40837e-05	0.000352419
C14orf177	-0.318159	0.957745	1		WNK1	-0.22457	0.286185	0.999745		C14orf177	0.52835	0.929878	1		SLC12A6	0.261446	0.00229761	0.0239154		GCNT2	0.467006	6.88646e-12	8.82794e-11
C14orf178	0	1	1		WSB1	-0.00453292	0.977758	0.999745		C14orf178	0	1	1		PRKCE	0.261214	0.0666014	0.245401		DEK	0.466435	3.3441e-05	0.000171974
C14orf28	0.0750477	0.888072	1		WWC3	0.0686632	0.615404	0.999745		C14orf28	0.427187	0.413328	1		PIM2	0.261162	0.0241914	0.126656		LRP10	0.465973	4.02417e-12	5.29409e-11
C14orf93	0.312106	0.367832	1		WWP2	0.0350351	0.822562	0.999745		C14orf93	-0.0186545	0.957402	1		SNX17	0.261046	0.0326226	0.154746		C7orf61	0.465866	0.0121904	0.0322894
C15orf39	0.129802	0.620142	1		XAF1	0.731676	0.000195572	0.0462947		C15orf39	-0.155329	0.551241	1		LGR4	0.260885	0.431166	0.68759		CTSH	0.465624	9.80015e-11	1.11979e-09
C15orf40	0.0656708	0.805879	1		XPO1	-0.0673497	0.57103	0.999745		C15orf40	-0.0753538	0.777078	1		SNTB1	0.260791	0.0158777	0.0948391		ATP10D	0.465245	1.79409e-17	3.66545e-16
C15orf48	0.58339	0.767289	1		XPO6	0.083692	0.512532	0.999745		C15orf48	-1.59743	0.409316	1		CRKL	0.26057	0.0039329	0.0356441		PRCP	0.465238	1.55395e-29	6.31534e-28
C15orf61	0.617358	0.200269	1		XPO7	-0.0582568	0.701644	0.999745		C15orf61	0.333496	0.491924	1		FTL	0.260487	0.00198691	0.0214074		CASP10	0.464921	2.09136e-12	2.82296e-11
C15orf62	0.360326	0.667673	1		XRCC5	0.0654088	0.563344	0.999745		C15orf62	0.33019	0.695807	1		NCOA1	0.260051	0.00647823	0.0515896		PRTN3	0.464782	0.466858	0.608859
C15orf65	1.95516	0.716946	1		XRN1	0.15632	0.326275	0.999745		C15orf65	-0.692075	0.897771	1		CASZ1	0.259974	0.338191	0.608478		RB1	0.464705	1.12308e-13	1.71449e-12
C16orf46	-0.333194	0.955755	1		YBX1	0.0453462	0.789835	0.999745		C16orf46	-0.30346	0.9597	1		GORASP1	0.25994	0.0756815	0.26602		MFSD2A	0.46455	0.000500081	0.00193728
C16orf54	0.159066	0.450741	1		YBX3	-0.0650506	0.724451	0.999745		C16orf54	0.31406	0.120279	1		PIP4P2	0.259816	0.0228456	0.121858		ARSD	0.464437	1.18096e-11	1.47861e-10
C16orf70	-0.363977	0.378189	1		YOD1	-0.351437	0.123162	0.999745		C16orf70	0.16968	0.682057	1		KBTBD2	0.259758	0.00115063	0.0140803		HNMT	0.464171	0.0002731	0.00113536
C16orf71	-1.31737	0.351615	1		YPEL3	0.100572	0.513764	0.999745		C16orf71	-2.05458	0.137674	1		CYRIA	0.25966	0.0013047	0.0155737		SCPEP1	0.46405	4.83095e-15	8.26428e-14
C16orf72	-0.0785962	0.681659	1		YPEL5	0.208199	0.212565	0.999745		C16orf72	0.0393295	0.838628	1		PPP2R1A	0.259321	0.0982652	0.311009		MOV10L1	0.464024	0.339915	0.483339
C16orf74	-0.188343	0.79131	1		YTHDF3	0.109565	0.345515	0.999745		C16orf74	0.317794	0.649882	1		PDZK1IP1	0.259135	0.157742	0.406599		MYO1F	0.463905	4.01149e-12	5.28203e-11
C16orf86	0.824506	0.335811	1		YWHAB	-0.0340313	0.711861	0.999745		C16orf86	-0.224116	0.793022	1		KCNE3	0.259081	0.0151026	0.0919103		FOXD4L3	0.463863	0.460034	0.602888
C16orf87	0.311845	0.452637	1		YWHAZ	0.00829436	0.926823	0.999745		C16orf87	-0.292153	0.479739	1		LGALS2	0.258586	0.245001	0.518011		ARRB2	0.463713	4.24906e-12	5.5656e-11
C16orf89	-1.07636	0.834154	1		YY1	-0.0160487	0.870503	0.999745		C16orf89	-1.04303	0.838627	1		UBE2J1	0.25831	0.00453751	0.0395761		ARL11	0.463492	6.88841e-17	1.34172e-15
C16orf90	2.2633	0.465065	1		ZAP70	-0.0613848	0.630867	0.999745		C16orf90	1.30677	0.671406	1		RTF2	0.258305	0.0031435	0.0301245		RNF138	0.463469	1.60297e-07	1.23991e-06
C16orf91	0.485525	0.476341	1		ZBP1	0.665878	0.00608821	0.288233		C16orf91	-0.256644	0.708617	1		SLC6A4	0.257952	0.485029	0.72622		MFSD14A	0.463381	2.29216e-07	1.73289e-06
C16orf95	0.715008	0.757386	1		ZBTB18	0.0352876	0.785395	0.999745		C16orf95	-0.926876	0.685878	1		MDGA1	0.257892	0.473778	0.719267		TMEM219	0.463222	6.07467e-15	1.03098e-13
C16orf96	0.721761	0.786305	1		ZBTB34	0.165063	0.172733	0.999745		C16orf96	0.335001	0.898984	1		RIPOR2	0.257774	0.000477674	0.00702652		FUCA2	0.463174	2.1082e-07	1.60409e-06
C17orf100	-0.542357	0.40917	1		ZBTB37	0.0228058	0.832588	0.999745		C17orf100	1.02357	0.107219	1		MERTK	0.257581	0.34358	0.612896		C17orf64	0.463115	0.552815	0.684961
C17orf107	1.03398	0.442307	1		ZBTB44	-0.0806251	0.501518	0.999745		C17orf107	1.6138	0.225057	1		CAMKK2	0.257482	0.00362867	0.033563		ATG16L2	0.463025	1.72525e-13	2.59167e-12
C17orf113	0.88733	0.815357	1		ZBTB7B	0.0302705	0.816009	0.999745		C17orf113	0.534625	0.887548	1		SLC36A1	0.257404	0.101671	0.318094		EVI2B	0.462911	6.61373e-09	6.08633e-08
C17orf49	-2.82074	0.0430734	1		ZC3HAV1	0.26545	0.047863	0.813597		C17orf49	-0.0336366	0.980349	1		GATA1	0.257106	0.109257	0.332009		WDR49	0.462898	0.000465071	0.00181408
C17orf50	-0.987538	0.850742	1		ZCCHC2	0.607611	8.09734e-05	0.0288136		C17orf50	-0.0866091	0.986781	1		TNFAIP1	0.256668	0.125682	0.358696		HDAC4	0.462645	4.97178e-14	7.83655e-13
C17orf58	0.649258	0.579656	1		ZDHHC18	0.123733	0.182294	0.999745		C17orf58	0.805135	0.494052	1		ELF1	0.25652	0.00225917	0.0236018		PTEN	0.461662	3.35048e-18	7.11599e-17
C17orf64	0.88776	0.848907	1		ZDHHC20	-0.0346964	0.833315	0.999745		C17orf64	0.139907	0.975881	1		FUT4	0.256331	0.0797265	0.275476		ZDHHC18	0.461522	4.9078e-23	1.41106e-21
C17orf67	-0.216557	0.685044	1		ZEB2	0.0962754	0.482842	0.999745		C17orf67	0.173967	0.742666	1		IFRD1	0.256186	0.00349789	0.032559		SLC44A2	0.461096	1.95704e-11	2.40425e-10
C17orf75	-0.591753	0.149913	1		ZER1	-0.0489279	0.779042	0.999745		C17orf75	0.153012	0.714102	1		DOK4	0.256125	0.478929	0.722175		NDST1	0.461063	5.41628e-09	5.04301e-08
C17orf78	-2.5385	0.246953	1		ZFAND5	0.0389495	0.709326	0.999745		C17orf78	-2.27004	0.293907	1		LPAR2	0.255903	0.107644	0.329223		KCNK13	0.461004	0.066188	0.134213
C17orf80	-0.0740284	0.786469	1		ZFC3H1	0.00508139	0.960027	0.999745		C17orf80	-0.312141	0.240783	1		SCCPDH	0.255728	0.139487	0.380774		PDK3	0.460932	2.91462e-12	3.88194e-11
C17orf97	0.609207	0.491422	1		ZFP36	0.234208	0.0832748	0.95117		C17orf97	0.109704	0.900533	1		CPSF3	0.255656	0.0317246	0.151754		LRRC4	0.460739	4.13671e-11	4.94072e-10
C17orf99	0.858285	0.692756	1		ZFP36L1	0.129584	0.268162	0.999745		C17orf99	1.20599	0.574696	1		ITGA5	0.255521	0.017912	0.103253		ADAM9	0.460566	9.47638e-10	9.69363e-09
C18orf21	-0.215095	0.585035	1		ZFP36L2	0.00358408	0.969674	0.999745		C18orf21	-0.0662924	0.866383	1		ASGR2	0.255391	0.437604	0.692245		ENSG00000285130	0.460226	0.0151155	0.0388068
C18orf25	0.232744	0.223509	1		ZMIZ1	0.114436	0.561378	0.999745		C18orf25	-0.0533753	0.788084	1		TDRD6	0.255336	0.361375	0.629839		S1PR2	0.459859	4.88111e-05	0.000243037
C18orf32	-0.0964913	0.838812	1		ZMYM2	-0.0147131	0.904964	0.999745		C18orf32	0.25319	0.591166	1		FAM122A	0.25527	0.0571987	0.222144		MASTL	0.45923	4.15152e-06	2.56371e-05
C18orf54	-0.0641182	0.900803	1		ZNF106	-0.121113	0.289624	0.999745		C18orf54	0.134533	0.792644	1		CRYBG1	0.255078	0.000474809	0.00700251		ARID4B	0.459108	7.32019e-13	1.03162e-11
C19orf12	0.21601	0.495887	1		ZNF117	0.459727	0.0298045	0.66738		C19orf12	0.307763	0.324718	1		YIPF4	0.255038	0.00172887	0.019267		SLC6A13	0.458922	0.134839	0.236812
C19orf18	-0.146032	0.952696	1		ZNF148	0.101211	0.462172	0.999745		C19orf18	1.54794	0.524837	1		TLNRD1	0.255017	0.245561	0.518678		ERV3-1	0.458559	3.27609e-12	4.34031e-11
C19orf25	0.371193	0.219239	1		ZNF207	0.0167975	0.868868	0.999745		C19orf25	-0.179299	0.559795	1		SLC23A2	0.25484	0.0561021	0.219159		RRM2B	0.4583	1.87695e-10	2.09064e-09
C19orf38	0.0792864	0.782186	1		ZNF217	0.0386868	0.692976	0.999745		C19orf38	0.376572	0.176351	1		SPINT1	0.254838	0.329401	0.600237		CAPZA1	0.45803	1.1983e-06	8.17181e-06
C19orf44	-0.575562	0.554378	1		ZNF24	-0.0217549	0.898998	0.999745		C19orf44	0.431901	0.654947	1		AP1S1	0.25479	0.381008	0.647326		GRK3	0.457967	2.98957e-15	5.20302e-14
C19orf47	-0.667788	0.452401	1		ZNF292	0.180285	0.199718	0.999745		C19orf47	0.409519	0.643327	1		LYSMD1	0.254742	0.111184	0.335037		EIF3CL	0.457831	0.555495	0.687375
C19orf48	-0.00712442	0.988046	1		ZNF33A	0.06606	0.479482	0.999745		C19orf48	-0.0888849	0.849869	1		ZEB2	0.254624	0.00305024	0.0296018		HNRNPH2	0.457785	3.10318e-05	0.000160739
C19orf53	0.00689861	0.987732	1		ZNF451	-0.0398447	0.754977	0.999745		C19orf53	-0.238119	0.592299	1		TRIM27	0.254584	0.00552347	0.0458848		ATP6V1G1	0.457758	0.000180562	0.000780204
C19orf54	-0.445039	0.671412	1		ZNF516	-0.00673488	0.968662	0.999745		C19orf54	-0.295614	0.77724	1		OPN3	0.254274	0.39935	0.663544		CLIC4	0.457295	1.01058e-09	1.02815e-08
C19orf67	1.7175	0.329719	1		ZNF592	-0.0232905	0.879917	0.999745		C19orf67	0.113436	0.947747	1		RAB1A	0.254269	0.0254198	0.131118		PRKCE	0.457059	1.94396e-07	1.48307e-06
C19orf71	0.647226	0.559095	1		ZNF638	0.0569202	0.622873	0.999745		C19orf71	0.154003	0.889122	1		E2F3	0.254213	0.0357837	0.163598		SPOPL	0.456769	2.59213e-11	3.13831e-10
C19orf73	0.864586	0.7484	1		ZNF641	0.0977202	0.274883	0.999745		C19orf73	-0.650289	0.807345	1		HEATR5A	0.254035	0.0619533	0.234436		MAP1B	0.455226	0.270319	0.407948
C19orf81	0	1	1		ZNF646	0.0965186	0.408919	0.999745		C19orf81	0	1	1		OSTM1	0.254008	0.0134556	0.0848897		GNA15	0.454298	5.99452e-09	5.56074e-08
C19orf84	0.539565	0.790904	1		ZNF652	-0.0983175	0.57687	0.999745		C19orf84	0.155867	0.938537	1		EIF6	0.253878	0.0869916	0.291839		PTPRO	0.454253	3.3705e-06	2.11098e-05
C19orf85	-0.866996	0.885008	1		ZNF655	0.0312967	0.737805	0.999745		C19orf85	0.0155059	0.997936	1		MIER2	0.25377	0.436017	0.691339		SLC16A3	0.454229	3.25281e-10	3.53159e-09
C1D	0.288429	0.511153	1		ZNFX1	0.210833	0.203066	0.999745		C1D	-0.23589	0.587773	1		RELB	0.253534	0.158781	0.408113		MIDN	0.453957	4.62217e-09	4.34398e-08
C1GALT1	0.06471	0.737422	1		ZYX	-0.00197267	0.991846	0.999745		C1GALT1	-0.0774889	0.688046	1		COMMD9	0.253507	0.0697248	0.252808		DIAPH2	0.453785	2.80695e-14	4.52877e-13
C1GALT1C1	0.273946	0.393914	1		ZZEF1	-0.0309905	0.836041	0.999745		C1GALT1C1	-0.258835	0.42159	1		RNF130	0.253482	0.010523	0.0718198		TNFRSF10C	0.453741	3.39683e-11	4.08298e-10
C1GALT1C1L	0	1	1							C1GALT1C1L	0	1	1		FNIP2	0.253421	0.0341993	0.159232		EPGN	0.453503	0.390016	0.534659
C1orf100	0.495802	0.749921	1							C1orf100	-0.427955	0.781743	1		SLC35F5	0.253391	0.00237817	0.0245371		ST6GALNAC2	0.453125	1.05792e-11	1.33232e-10
C1orf105	1.0968	0.320782	1							C1orf105	0.00956063	0.992922	1		FMO5	0.252452	0.113025	0.33788		POLR2A	0.45295	8.26494e-05	0.000388487
C1orf109	0.111024	0.775036	1							C1orf109	-0.328778	0.386038	1		REL	0.252419	0.00542306	0.045216		USP42	0.45206	9.25695e-15	1.5432e-13
C1orf112	0.467583	0.174494	1							C1orf112	0.266576	0.447407	1		TAF13	0.252221	0.21819	0.486321		PRH2	0.451386	0.748112	0.839755
C1orf115	-0.621782	0.514662	1							C1orf115	0.583467	0.535977	1		MIF4GD	0.252219	0.22703	0.496945		RIC1	0.451369	1.15662e-22	3.24478e-21
C1orf116	0.0424087	0.970258	1							C1orf116	0.363358	0.736497	1		WDFY2	0.251825	0.00377297	0.0344975		C1GALT1C1	0.451277	1.11936e-05	6.34446e-05
C1orf122	-0.368339	0.570851	1							C1orf122	0.272629	0.673615	1		PROK2	0.251574	0.140133	0.381801		ARAP1	0.45071	8.82209e-08	7.11275e-07
C1orf127	-0.671444	0.91093	1							C1orf127	0.934923	0.876175	1		MDM2	0.251434	0.00665628	0.052209		LAT2	0.450528	2.49194e-24	7.82283e-23
C1orf131	-0.300878	0.410856	1							C1orf131	0.139667	0.702048	1		HDLBP	0.251394	0.00616244	0.0495965		FUT4	0.450339	1.50424e-10	1.68424e-09
C1orf146	0.0234403	0.987474	1							C1orf146	-0.384697	0.794694	1		MMADHC	0.251124	0.0149049	0.0909514		APBB1IP	0.450282	5.18942e-14	8.15395e-13
C1orf159	-0.991151	0.11517	1							C1orf159	0.347123	0.581968	1		SLA	0.25104	0.00653299	0.0518865		GPRIN1	0.450054	0.0220581	0.0536798
C1orf162	0.269774	0.238791	1							C1orf162	0.0336421	0.887114	1		FCHO2	0.251035	0.0118532	0.0781225		SP140L	0.449686	1.20993e-07	9.53047e-07
C1orf167	0	1	1							C1orf167	0	1	1		EAF1	0.250898	0.0393817	0.175105		CHST15	0.449563	6.80483e-10	7.10233e-09
C1orf174	-0.0918316	0.773464	1							C1orf174	-0.198084	0.529892	1		GLB1L	0.250753	0.475735	0.7208		RYR1	0.449427	0.00337281	0.0105837
C1orf189	-1.03423	0.492782	1							C1orf189	0.608872	0.681905	1		TMEM131	0.250609	0.0114355	0.0760775		SIGLEC12	0.44873	0.346851	0.490234
C1orf194	1.82786	0.434617	1							C1orf194	0.626867	0.786669	1		SH3BP2	0.250273	0.0333951	0.157331		USP32	0.448697	1.04259e-12	1.45431e-11
C1orf198	-0.302558	0.546392	1							C1orf198	-0.17979	0.716533	1		MYL12A	0.250152	0.00190077	0.020735		TICAM1	0.44862	2.19601e-09	2.14147e-08
C1orf21	-0.400293	0.255928	1							C1orf21	0.490809	0.155573	1		TMEM192	0.250005	0.0721609	0.258749		SLC22A31	0.448583	0.527934	0.66348
C1orf216	0.153803	0.744458	1							C1orf216	0.613868	0.186731	1		FAM193A	0.249923	0.0978061	0.310421		TMEM244	0.448449	0.523757	0.659609
C1orf226	-0.723579	0.841367	1							C1orf226	1.12681	0.752597	1		C1QTNF7	0.2497	0.418874	0.678661		PLAC8	0.448361	6.00433e-11	7.03171e-10
C1orf35	-0.838774	0.0915325	1							C1orf35	0.153814	0.76092	1		HDGFL3	0.249516	0.0152312	0.0923963		GYG1	0.448177	1.87384e-12	2.54535e-11
C1orf43	-0.0995383	0.686516	1							C1orf43	0.199201	0.417468	1		GDAP2	0.249435	0.00245462	0.0251123		ACTN1	0.448083	5.01692e-12	6.54288e-11
C1orf50	0.222303	0.656409	1							C1orf50	-0.277043	0.574862	1		AP1G1	0.249183	0.00120201	0.0146058		ARMC4	0.447988	0.701935	0.806319
C1orf52	-0.150915	0.59838	1							C1orf52	-0.202847	0.47563	1		SERINC3	0.249129	0.0109847	0.0741631		RCBTB2	0.44795	5.60381e-13	7.97204e-12
C1orf54	0.617036	0.6586	1							C1orf54	0.948916	0.498552	1		HADHB	0.249067	0.00624888	0.0500792		SULT1C4	0.447887	0.611554	0.733468
C1orf56	-0.465106	0.266587	1							C1orf56	0.00884282	0.983204	1		JAG1	0.249026	0.172377	0.426338		SH3GLB1	0.447843	3.38397e-21	8.74308e-20
C1orf74	0.0274694	0.939317	1							C1orf74	0.583154	0.0928501	1		CFL1	0.248964	0.0981268	0.311002		SASH3	0.447743	3.71439e-17	7.39778e-16
C1orf87	-0.165309	0.961511	1							C1orf87	0.217658	0.949222	1		GSTK1	0.248955	0.00574751	0.0472619		RAB1A	0.447682	5.76299e-15	9.79188e-14
C1QA	0.630714	0.410207	1							C1QA	0.16742	0.830131	1		TM2D1	0.24893	0.0254246	0.131118		CDKN1A	0.447341	5.2875e-06	3.20081e-05
C1QB	-2.20364	0.0401092	1							C1QB	-0.0966363	0.930077	1		SETD2	0.248317	0.00235008	0.0243499		RAB5IF	0.447245	7.50269e-06	4.4173e-05
C1QBP	0.377799	0.186011	1							C1QBP	0.0138152	0.96285	1		AMN1	0.24823	0.225461	0.495333		HSPA5	0.447242	1.33478e-10	1.5012e-09
C1QC	0.588491	0.890324	1							C1QC	-0.477886	0.910471	1		TMED7	0.248215	0.00669571	0.0524028		FRMD4B	0.447207	9.79357e-10	9.99769e-09
C1QL3	0.285384	0.630005	1							C1QL3	-0.527019	0.371083	1		PSMD3	0.248075	0.0931071	0.302914		ATF6	0.447019	5.13573e-18	1.07557e-16
C1QTNF1	-1.0124	0.860544	1							C1QTNF1	0.263526	0.96341	1		TXNL1	0.248024	0.0250236	0.12958		NRDC	0.44682	1.27193e-25	4.30765e-24
C1QTNF12	-1.23065	0.722868	1							C1QTNF12	2.14868	0.528606	1		KLF7	0.248019	0.0319309	0.152379		ZCWPW2	0.446791	0.0476898	0.101935
C1QTNF3	-0.339456	0.596878	1							C1QTNF3	-0.230329	0.718049	1		NACC2	0.248	0.055678	0.217877		NUMB	0.446666	4.60829e-14	7.30958e-13
C1QTNF3-AMACR	-0.478875	0.73523	1							C1QTNF3-AMACR	-0.978426	0.489291	1		SNX1	0.247962	0.0227401	0.121523		CLEC12A	0.446365	5.36677e-07	3.86865e-06
C1QTNF4	0	1	1							C1QTNF4	0	1	1		FNIP1	0.24792	0.0055676	0.0461165		CD177	0.446048	0.038375	0.0849969
C1QTNF6	0.036681	0.925854	1							C1QTNF6	0.179843	0.645501	1		IL1R1	0.24789	0.140577	0.382187		SKAP2	0.44546	5.41387e-14	8.48888e-13
C1QTNF7	-0.0457976	0.944445	1							C1QTNF7	-0.702362	0.26346	1		TET2	0.247805	0.000929076	0.0118711		CAPZA2	0.445121	8.96677e-05	0.000417699
C1QTNF9	-0.986393	0.509988	1							C1QTNF9	-2.00685	0.176467	1		KPNA4	0.247778	0.00363234	0.033563		HTATIP2	0.444978	9.76825e-14	1.49883e-12
C1QTNF9B	0.511295	0.932144	1							C1QTNF9B	0.540898	0.928225	1		FGD2	0.247677	0.0748793	0.26454		TOPORS	0.444827	2.514e-06	1.61552e-05
C1R	-0.206777	0.873962	1							C1R	-3.37751	0.00964508	1		RIPK3	0.247658	0.187002	0.446698		BAZ2B	0.444369	2.7954e-13	4.11296e-12
C1RL	-0.0628502	0.819416	1							C1RL	0.0324231	0.906481	1		CFAP92	0.247638	0.207782	0.473354		EYA2	0.444349	0.594044	0.718346
C1S	2.53003	0.281949	1							C1S	-0.864876	0.72033	1		PIAS4	0.247616	0.176941	0.432862		CBFA2T3	0.444332	2.69475e-09	2.61088e-08
C2	0.2793	0.848029	1							C2	-0.992687	0.483231	1		KDM4B	0.247539	0.0393005	0.174812		SH2D3C	0.444243	6.84709e-11	7.91997e-10
C20orf144	-0.627199	0.720439	1							C20orf144	-0.651952	0.707929	1		RAB9A	0.247301	0.0521008	0.209296		HGF	0.444207	6.91009e-07	4.90128e-06
C20orf173	-1.41457	0.690673	1							C20orf173	0.222329	0.950075	1		CADM4	0.246977	0.49218	0.731379		ANKRD34B	0.443989	8.59741e-05	0.000402865
C20orf194	0.325873	0.33399	1							C20orf194	-0.345109	0.299602	1		ACOT13	0.246945	0.046529	0.19476		ARHGEF11	0.443822	4.40993e-11	5.2587e-10
C20orf202	1.32614	0.807802	1							C20orf202	0.544196	0.920021	1		LIN7A	0.246874	0.0449463	0.190015		MAP3K11	0.443609	3.87334e-18	8.15734e-17
C20orf203	-0.693068	0.908002	1							C20orf203	0.233707	0.968902	1		DICER1	0.246819	0.00430758	0.0380676		MXD3	0.443577	5.59563e-12	7.2661e-11
C20orf204	-0.316758	0.736703	1							C20orf204	-0.508214	0.588942	1		AGO4	0.246799	0.00605839	0.0489673		ENSG00000285162	0.44337	0.293989	0.433471
C20orf27	-0.36123	0.518097	1							C20orf27	-0.165345	0.767025	1		HUS1	0.246623	0.0829116	0.282734		PPP1R15A	0.443251	5.10167e-09	4.77076e-08
C20orf96	0.0698248	0.962633	1							C20orf96	0.00948289	0.994943	1		TCAIM	0.246523	0.0846583	0.286945		FAM228A	0.443169	0.288341	0.427761
C21orf58	-0.669215	0.412423	1							C21orf58	-0.511414	0.528248	1		PCGF5	0.246185	0.00374078	0.0342456		C19orf38	0.443103	8.58023e-15	1.43836e-13
C21orf62	0.520558	0.571641	1							C21orf62	-0.127763	0.888973	1		TATDN2	0.246098	0.134947	0.372626		GMPR2	0.443018	5.53924e-11	6.50731e-10
C21orf91	0.15659	0.429658	1							C21orf91	0.262086	0.175017	1		MIA3	0.246063	0.0114357	0.0760775		RAB10	0.442981	2.51813e-23	7.36675e-22
C22orf15	0.129077	0.916212	1							C22orf15	-1.23454	0.311268	1		KIAA0100	0.246048	0.0198056	0.110289		TMEM164	0.44223	1.76051e-10	1.96531e-09
C22orf23	0.299926	0.670209	1							C22orf23	-0.282981	0.686428	1		SLCO3A1	0.245936	0.0071861	0.0550644		TMEM106A	0.441634	2.31288e-07	1.74592e-06
C22orf31	-0.318159	0.957745	1							C22orf31	0.52835	0.929878	1		C2orf69	0.245897	0.147271	0.390841		ZC3H12C	0.441429	2.67676e-05	0.000140785
C22orf39	-0.359992	0.20349	1							C22orf39	0.175913	0.54332	1		PSMA6	0.245841	0.194827	0.456818		EPG5	0.441327	1.47877e-09	1.4726e-08
C22orf46	0.0289475	0.946382	1							C22orf46	0.751655	0.0678834	1		DTNB	0.245713	0.205104	0.470158		DYNC1I1	0.440781	0.299054	0.439148
C2CD2	-0.337828	0.394748	1							C2CD2	-0.638796	0.0980042	1		AKIRIN2	0.24563	0.0642369	0.239407		HLA-DPA1	0.440762	2.72569e-16	5.12327e-15
C2CD2L	-0.0836791	0.822623	1							C2CD2L	0.0880016	0.813133	1		TIAM2	0.245552	0.126453	0.359964		SQLE	0.440754	2.1994e-05	0.000117737
C2CD3	-0.180616	0.448066	1							C2CD3	-0.231719	0.324743	1		INKA2	0.24548	0.0192423	0.108552		EDEM2	0.440464	9.5545e-16	1.73306e-14
C2CD4A	-0.333194	0.955755	1							C2CD4A	-0.30346	0.9597	1		C4orf46	0.245475	0.387268	0.651432		FEM1C	0.440374	1.61357e-09	1.59732e-08
C2CD4D	-0.704209	0.641176	1							C2CD4D	-0.757426	0.615961	1		PTRH2	0.24542	0.0402423	0.177887		RAP2C	0.44022	8.19989e-11	9.41954e-10
C2CD5	0.226227	0.235759	1							C2CD5	0.125891	0.519706	1		HAUS8	0.245376	0.372756	0.641268		HIPK3	0.440106	2.68098e-12	3.59304e-11
C2CD6	1.42236	0.208033	1							C2CD6	-0.113352	0.919992	1		MTRF1	0.245158	0.144007	0.38662		CYLD	0.439551	1.0925e-12	1.5183e-11
C2orf15	-1.24314	0.262501	1							C2orf15	-0.24187	0.825267	1		CNTNAP3	0.245088	0.0913236	0.299905		NEURL1	0.439528	5.68022e-05	0.000278583
C2orf16	-0.988955	0.192283	1							C2orf16	-1.10766	0.132207	1		PPM1K	0.244784	0.0183988	0.105258		PYCARD	0.439526	5.34211e-13	7.62138e-12
C2orf42	0.292756	0.387157	1							C2orf42	-0.244955	0.46665	1		SLC37A3	0.244629	0.0552673	0.216868		LPAR2	0.439186	1.4459e-15	2.58219e-14
C2orf49	0.096832	0.710327	1							C2orf49	0.181274	0.481533	1		ADPRS	0.244619	0.0934687	0.30376		IGF2BP3	0.439102	1.24451e-06	8.45629e-06
C2orf50	0.734776	0.850765	1							C2orf50	0.243142	0.950094	1		LBR	0.244433	0.00702764	0.0541464		MPEG1	0.439082	3.01753e-21	7.87753e-20
C2orf66	0	1	1							C2orf66	0	1	1		RELT	0.244166	0.0158433	0.0947426		MGARP	0.439004	0.697877	0.803798
C2orf68	-0.0909426	0.657616	1							C2orf68	0.243202	0.222359	1		MITD1	0.244062	0.0284012	0.141417		C1orf162	0.438956	8.43533e-10	8.69973e-09
C2orf69	-0.510126	0.136801	1							C2orf69	0.00780603	0.982265	1		PRXL2C	0.243808	0.238834	0.510965		S100Z	0.438801	6.05953e-05	0.000294782
C2orf74	0.370413	0.523981	1							C2orf74	0.136789	0.81224	1		STXBP3	0.243511	0.00306911	0.029662		BLZF1	0.438574	1.99419e-06	1.30207e-05
C2orf76	-0.732732	0.294108	1							C2orf76	-0.648089	0.344291	1		EPS15	0.243436	0.0028697	0.0284366		CD53	0.438435	7.03202e-21	1.76823e-19
C2orf78	0.703391	0.906662	1							C2orf78	0.739648	0.901876	1		KSR1	0.243408	0.092201	0.301804		SPG11	0.438374	1.66441e-18	3.6063e-17
C2orf81	0.451933	0.864489	1							C2orf81	-1.87938	0.468929	1		GRK3	0.243069	0.0190006	0.107509		SDCBP	0.438244	6.44784e-19	1.43214e-17
C2orf88	0.343861	0.114347	1							C2orf88	0.0941349	0.680151	1		CC2D2B	0.242833	0.246852	0.519971		RAB5C	0.437684	3.62445e-13	5.26578e-12
C2orf91	-0.104456	0.986096	1							C2orf91	-0.0743089	0.990109	1		PTPRC	0.242796	0.00727215	0.0556111		MYCBP2	0.437679	2.28227e-09	2.22414e-08
C2orf92	-0.422941	0.563504	1							C2orf92	-0.114792	0.874633	1		EXT1	0.242742	0.0703055	0.254022		SNX11	0.436581	3.11459e-19	7.13934e-18
C3	0.235611	0.805471	1							C3	0.878643	0.372372	1		DGKG	0.242542	0.119864	0.350729		GADD45G	0.435879	0.178051	0.2952
C3AR1	-0.134767	0.779057	1							C3AR1	-0.0967039	0.840783	1		CD164	0.242464	0.00541809	0.045216		TNF	0.435294	1.70864e-06	1.13234e-05
C3orf14	0.850849	0.521877	1							C3orf14	-0.396546	0.770883	1		DHX34	0.242445	0.0473857	0.197111		PREX1	0.435153	7.4383e-08	6.06889e-07
C3orf18	0.152038	0.738934	1							C3orf18	0.128888	0.775863	1		SFT2D1	0.242383	0.0535679	0.212698		S100A11	0.435129	7.52687e-11	8.68623e-10
C3orf20	1.3264	0.281361	1							C3orf20	-0.569942	0.638106	1		CCNA2	0.242349	0.4509	0.703548		HERPUD2	0.43475	3.06684e-21	7.99239e-20
C3orf22	0.997072	0.579898	1							C3orf22	-0.676738	0.703413	1		PIGBOS1	0.241997	0.444742	0.697309		PISD	0.434649	2.49687e-17	5.06004e-16
C3orf33	-0.940158	0.875245	1							C3orf33	0.187144	0.975082	1		CLTA	0.241814	0.0283243	0.141137		CDO1	0.434583	0.595868	0.719626
C3orf38	0.119661	0.623229	1							C3orf38	-0.2389	0.321283	1		ADCK5	0.241781	0.487424	0.728314		ENSG00000262165	0.434404	0.519516	0.655849
C3orf49	-0.095805	0.911226	1							C3orf49	-0.702497	0.406268	1		RPS6KA1	0.241635	0.00795056	0.0588953		EIF4EBP3	0.434241	0.0770481	0.151527
C3orf52	-0.125625	0.795548	1							C3orf52	0.0257451	0.957094	1		SPART	0.241593	0.0331174	0.156505		KDM6B	0.433942	3.44565e-06	2.15346e-05
C3orf62	-0.112178	0.699651	1							C3orf62	-0.0990874	0.733335	1		AHR	0.241485	0.02533	0.130868		SHKBP1	0.433693	2.46765e-14	3.9942e-13
C3orf70	-0.02355	0.996868	1							C3orf70	-0.570113	0.924314	1		UTRN	0.241436	0.0222764	0.119632		CTSA	0.43362	6.24994e-10	6.54004e-09
C3orf80	0	1	1							C3orf80	0	1	1		PRSS51	0.241332	0.411957	0.673595		CDC42EP1	0.433075	0.00156869	0.00541765
C3orf84	0.897917	0.87786	1							C3orf84	1.16629	0.841051	1		LPAR1	0.241322	0.192435	0.453475		PROX1	0.432839	0.285755	0.42493
C4A	-0.379945	0.916866	1							C4A	-0.630038	0.860849	1		UBXN7	0.241197	0.0130018	0.0828552		ARPC5	0.432726	4.86541e-17	9.61383e-16
C4B	-0.0523105	0.993038	1							C4B	1.11181	0.852921	1		GNA15	0.241181	0.123226	0.355219		FNIP2	0.432667	1.53231e-12	2.10424e-11
C4BPA	1.97291	0.100628	1							C4BPA	0.827277	0.492653	1		SLFN11	0.240822	0.0236859	0.124642		GPER1	0.432569	0.168081	0.281971
C4BPB	0.0336271	0.989927	1							C4BPB	0.0900489	0.972812	1		MARCHF7	0.24075	0.000690768	0.00945104		SNX27	0.43241	7.47885e-09	6.82814e-08
C4orf17	-0.338372	0.955013	1							C4orf17	-0.247728	0.967061	1		LPGAT1	0.240488	0.00907178	0.0648695		CCDC13	0.432308	0.000984488	0.00356717
C4orf19	-0.465439	0.520039	1							C4orf19	-0.328065	0.651291	1		IRAG2	0.240345	0.00490714	0.0420253		DDX3X	0.432188	3.88776e-21	9.9932e-20
C4orf3	-0.106695	0.646104	1							C4orf3	0.212941	0.354337	1		PIWIL4	0.240301	0.354799	0.623718		CSK	0.431768	7.40065e-12	9.43881e-11
C4orf33	0.0565522	0.852861	1							C4orf33	-0.174588	0.562695	1		RAB11FIP4	0.24029	0.00691859	0.0535664		RHOG	0.43167	4.98636e-10	5.29146e-09
C4orf45	0.196181	0.898411	1							C4orf45	1.33327	0.386655	1		SMIM4	0.240223	0.424044	0.682364		AP3B2	0.431367	0.12074	0.217381
C4orf46	-0.582649	0.318798	1							C4orf46	0.0115049	0.984446	1		LYPLA1	0.240129	0.0144117	0.0889804		LRWD1	0.43127	9.53352e-09	8.62548e-08
C4orf47	1.26466	0.803822	1							C4orf47	0.550958	0.91341	1		WLS	0.24011	0.0331584	0.156633		FOXD4L5	0.431124	0.531335	0.666143
C4orf48	0.685388	0.683736	1							C4orf48	0.893993	0.591458	1		PRKCB	0.239984	0.00266845	0.0268404		RAB11FIP1	0.429581	1.26041e-06	8.54881e-06
C4orf50	-0.956387	0.308545	1							C4orf50	0.37228	0.695038	1		WASHC2C	0.239864	0.0421746	0.182939		ALDH1A2	0.429263	0.00936558	0.0256943
C4orf51	0.115207	0.979665	1							C4orf51	1.95045	0.663307	1		RHD	0.239788	0.356508	0.625349		HIRA	0.42895	3.25059e-05	0.000167739
C5	0.212893	0.612388	1							C5	-0.5497	0.178067	1		RSRP1	0.239696	0.021532	0.116771		TNRC18	0.428829	2.40038e-05	0.000127408
C5AR1	0.0435749	0.888831	1							C5AR1	-0.0483303	0.877318	1		MIA2	0.239659	0.0127268	0.0818375		SEMA4D	0.428635	4.93596e-08	4.12804e-07
C5AR2	-0.252813	0.243555	1							C5AR2	0.0407735	0.85605	1		FGD4	0.239579	0.0160033	0.0952479		PPARGC1B	0.428352	1.76544e-05	9.65342e-05
C5orf15	0.424463	0.090379	1							C5orf15	0.0813636	0.75979	1		GSK3B	0.239368	0.00714261	0.0548421		HFE	0.427773	0.00030762	0.00125972
C5orf22	0.0533495	0.831214	1							C5orf22	0.0427261	0.863722	1		TSPAN18	0.239067	0.331627	0.602307		OSGIN2	0.427621	2.38972e-06	1.54284e-05
C5orf24	-0.0634552	0.798086	1							C5orf24	-0.0647631	0.792784	1		MAGT1	0.238963	0.0205094	0.112842		SLC6A20	0.427463	0.550113	0.682773
C5orf34	-0.0191105	0.970695	1							C5orf34	0.448632	0.380063	1		PAPLN	0.238885	0.283332	0.558117		ARF3	0.427172	1.13852e-09	1.14898e-08
C5orf46	0	1	1							C5orf46	0	1	1		TSPAN33	0.238832	0.203201	0.46762		F5	0.427022	2.59217e-05	0.000136814
C5orf47	-0.322218	0.912306	1							C5orf47	0.51501	0.85987	1		TRAPPC8	0.238328	0.00157106	0.0180211		LASP1	0.42692	3.83304e-14	6.10566e-13
C5orf51	-0.141613	0.588475	1							C5orf51	0.261634	0.310668	1		IQSEC1	0.237991	0.00939188	0.0666172		HIPK4	0.426737	0.534853	0.668989
C5orf58	0.186174	0.513518	1							C5orf58	0.140122	0.625828	1		UBE2D3	0.237931	0.00241849	0.0248997		WIPF1	0.426657	2.02624e-21	5.31738e-20
C5orf63	0.130523	0.676523	1							C5orf63	-0.0659678	0.832202	1		LSMEM1	0.23762	0.301118	0.576061		UBXN2B	0.426358	1.50441e-12	2.06781e-11
C5orf67	0.203898	0.9123	1							C5orf67	-1.92851	0.287281	1		GMPR2	0.237559	0.0202795	0.111956		RCOR1	0.42618	5.28081e-09	4.93215e-08
C6orf120	-0.347875	0.185019	1							C6orf120	0.0184415	0.945512	1		CCDC17	0.237516	0.339346	0.609206		VEGFC	0.426136	0.181431	0.299672
C6orf132	0.101136	0.980381	1							C6orf132	0.645979	0.874139	1		CTSL	0.237447	0.293338	0.568372		OR2T2	0.425974	0.603645	0.726393
C6orf136	0.276812	0.708437	1							C6orf136	0.474544	0.514264	1		TMEM199	0.237368	0.0324049	0.154035		SLA	0.425572	1.32645e-12	1.83157e-11
C6orf163	-0.0522931	0.891618	1							C6orf163	-0.0689084	0.856206	1		PIGQ	0.237322	0.367471	0.63574		STX12	0.425298	7.11643e-13	1.00479e-11
C6orf201	-1.55788	0.0919374	1							C6orf201	0.166377	0.855663	1		ACSL5	0.237299	0.020916	0.114335		STAM2	0.425169	9.63736e-13	1.34932e-11
C6orf226	0.475486	0.612949	1							C6orf226	1.17529	0.208571	1		LNX1	0.237139	0.471184	0.717646		PELI2	0.424899	6.09808e-11	7.13039e-10
C6orf47	0.0620827	0.81208	1							C6orf47	0.0662592	0.800009	1		NDUFAF5	0.237137	0.162382	0.413549		RPS6KA5	0.424882	2.42688e-11	2.94774e-10
C6orf52	-1.24829	0.636469	1							C6orf52	-0.384416	0.883546	1		L2HGDH	0.237054	0.416256	0.676876		CTNND1	0.424326	6.29333e-11	7.33019e-10
C6orf58	0.984235	0.869706	1							C6orf58	0.948127	0.874459	1		ATP10D	0.237046	0.0383508	0.172071		LITAF	0.424078	6.80426e-11	7.88256e-10
C6orf62	-0.203519	0.173968	1							C6orf62	0.0850759	0.587253	1		JKAMP	0.23701	0.0234302	0.123755		TJP2	0.423726	0.0393297	0.0867919
C6orf89	-0.0691407	0.700022	1							C6orf89	0.0926365	0.60427	1		MZT1	0.236515	0.330585	0.601719		TBKBP1	0.423644	2.89846e-07	2.16298e-06
C7orf25	1.055	0.12691	1							C7orf25	-0.0558018	0.934715	1		CEP43	0.23623	0.0488638	0.2012		ENSG00000267385	0.423384	0.0414978	0.0908301
C7orf26	-0.166673	0.651463	1							C7orf26	0.179095	0.626197	1		ZFYVE26	0.236212	0.0136573	0.085646		ZC2HC1B	0.422943	0.34827	0.491639
C7orf31	1.00413	0.112892	1							C7orf31	0.231274	0.719948	1		MAPK1	0.236206	0.000386057	0.00604699		H2BC18	0.422929	7.77672e-10	8.05361e-09
C7orf50	0.439224	0.281798	1							C7orf50	-0.349088	0.398005	1		KLHL32	0.235949	0.497597	0.735195		CBL	0.422917	4.52854e-05	0.000227365
C7orf57	2.03413	0.280421	1							C7orf57	0.130091	0.945012	1		RNF138	0.23587	0.0316026	0.15149		PAK2	0.422734	1.21158e-07	9.53853e-07
C7orf61	1.30857	0.612807	1							C7orf61	0.743039	0.772401	1		NPEPPS	0.235762	0.00786527	0.0585808		PSEN1	0.422175	1.7372e-19	4.03121e-18
C8B	0.0371758	0.995061	1							C8B	-0.738884	0.902045	1		GDI2	0.235559	0.00354747	0.0329665		CAPG	0.421857	5.04413e-13	7.20994e-12
C8G	-0.00157925	0.99953	1							C8G	-1.78777	0.498881	1		GCAT	0.235485	0.537221	0.76249		MARK1	0.421553	0.545839	0.679228
C8orf33	0.0634542	0.827561	1							C8orf33	0.354826	0.210788	1		CCNB1	0.235413	0.465462	0.71334		GDF15	0.421064	0.587144	0.713363
C8orf37	0.179155	0.804466	1							C8orf37	-0.65336	0.362486	1		PSMA2	0.235359	0.195743	0.457768		GNB2	0.420835	3.23763e-13	4.73122e-12
C8orf58	-0.0324567	0.967085	1							C8orf58	-0.946922	0.220697	1		PLCG2	0.234935	0.010932	0.0738948		TLR3	0.420798	0.0142549	0.0369061
C8orf76	-0.345103	0.533707	1							C8orf76	0.132659	0.810625	1		YARS1	0.234898	0.129115	0.363739		ADRA1A	0.420467	0.811552	0.883914
C8orf82	0.269992	0.607442	1							C8orf82	-0.302519	0.56236	1		PJA2	0.234842	0.00604257	0.0489673		CEL	0.420408	0.192779	0.314738
C8orf86	0	1	1							C8orf86	0	1	1		LATS2	0.234811	0.100054	0.314653		C10orf82	0.420303	0.350318	0.493741
C8orf88	-0.00251255	0.998418	1							C8orf88	-0.927335	0.460819	1		STEAP4	0.23472	0.0779008	0.271643		PPM1K	0.420274	8.5466e-06	4.97543e-05
C9	0.253114	0.956206	1							C9	1.82053	0.690048	1		XRRA1	0.234507	0.0382588	0.171726		SPG21	0.420037	4.31534e-20	1.03163e-18
C9orf116	0.601051	0.845328	1							C9orf116	-1.00342	0.742248	1		ZNF267	0.234413	0.0411645	0.180627		SLFN11	0.419959	2.98445e-14	4.78945e-13
C9orf129	0	1	1							C9orf129	0	1	1		SPIN4	0.234105	0.426326	0.684166		MOB3A	0.419869	1.00238e-07	8.00895e-07
C9orf131	0.322743	0.495279	1							C9orf131	-0.294139	0.529617	1		YWHAB	0.233924	0.00170703	0.0190798		CLEC4A	0.419827	0.00162643	0.00558624
C9orf135	-1.36189	0.778275	1							C9orf135	0.699081	0.884301	1		KLF16	0.233905	0.428721	0.68599		IDH1	0.419746	2.33186e-07	1.75849e-06
C9orf152	0.462036	0.938574	1							C9orf152	-0.0828081	0.988985	1		SUMO4	0.233824	0.201553	0.466254		ZNF106	0.419718	8.90689e-14	1.36946e-12
C9orf153	1.21596	0.253095	1							C9orf153	-1.56728	0.136896	1		RIPK1	0.233537	0.0459804	0.192958		SLC9C1	0.419547	0.261419	0.398273
C9orf16	0.273613	0.59276	1							C9orf16	0.402397	0.429318	1		CLTC	0.233454	0.00292287	0.0287848		INSL3	0.419242	0.0228604	0.0553725
C9orf24	-0.680235	0.872203	1							C9orf24	-0.442216	0.915858	1		NUP58	0.233405	0.00542168	0.045216		SCN1B	0.418925	0.00482218	0.0144877
C9orf40	0.151025	0.74023	1							C9orf40	-0.476666	0.286879	1		ZKSCAN5	0.233115	0.0658042	0.243411		NFASC	0.418911	0.67797	0.788265
C9orf43	1.23572	0.483142	1							C9orf43	-0.641145	0.709983	1		CSF2RA	0.233112	0.0151838	0.0921938		PLEKHA6	0.418608	0.0802433	0.156506
C9orf50	-0.922337	0.877807	1							C9orf50	-0.890737	0.881962	1		CLIC1	0.233097	0.0131784	0.0837457		BEND6	0.418254	0.432091	0.576057
C9orf64	-0.105191	0.78402	1							C9orf64	0.117918	0.756328	1		CLEC12B	0.233061	0.275233	0.550951		RUNX1T1	0.418216	0.437869	0.581236
C9orf72	-0.142464	0.47732	1							C9orf72	-0.189837	0.341889	1		ATP6V1H	0.233013	0.0531494	0.211851		CHKB-CPT1B	0.417577	0.00815451	0.0228469
C9orf78	0.298433	0.284603	1							C9orf78	0.0422626	0.882727	1		TBKBP1	0.232724	0.368153	0.636226		NFIB	0.417289	0.169613	0.283827
C9orf85	-0.586843	0.227312	1							C9orf85	-0.661808	0.161398	1		PI4KA	0.232421	0.184026	0.441791		WWP2	0.417276	2.59157e-08	2.22048e-07
C9orf92	-0.318159	0.957745	1							C9orf92	0.52835	0.929878	1		LRRC59	0.23241	0.0269714	0.136491		CLSPN	0.417207	0.0226863	0.0549949
CA1	0.689778	0.0264787	1							CA1	-0.26033	0.436266	1		TUBA1B	0.232359	0.0155972	0.0939141		UBE2W	0.417082	1.15962e-08	1.0367e-07
CA10	-0.314715	0.95815	1							CA10	0.520923	0.930774	1		DCAF11	0.232314	0.0226087	0.121049		USPL1	0.41693	1.57868e-07	1.22301e-06
CA11	0.889644	0.354152	1							CA11	0.0488389	0.959356	1		CMTM2	0.232215	0.118273	0.347325		INTS3	0.416837	2.12114e-12	2.86059e-11
CA12	-1.03095	0.759281	1							CA12	-1.86521	0.573917	1		SERINC1	0.232064	0.000884143	0.0114616		TEK	0.416551	0.120772	0.217386
CA13	-0.542698	0.310551	1							CA13	-0.539742	0.308231	1		MLANA	0.23189	0.213181	0.47994		HLA-DRA	0.416506	4.7507e-07	3.45436e-06
CA14	-0.283635	0.709766	1							CA14	0.347693	0.645822	1		TTLL1	0.231788	0.415094	0.675815		PHF21A	0.416437	5.2754e-11	6.21191e-10
CA2	0.104245	0.798724	1							CA2	0.569289	0.151684	1		RFC5	0.231617	0.171633	0.425673		SIK3	0.416221	8.1883e-09	7.45323e-08
CA3	-0.895261	0.688255	1							CA3	-2.80295	0.196439	1		RNF34	0.231441	0.0258577	0.132629		GLUL	0.415988	1.97992e-08	1.71795e-07
CA4	0.249805	0.622468	1							CA4	0.740147	0.130845	1		JRK	0.231402	0.175293	0.430801		LOXL1	0.415807	0.125787	0.224292
CA5A	0.884323	0.882888	1							CA5A	0.913523	0.879049	1		NUP214	0.23136	0.0194809	0.109372		OLAH	0.415735	0.653914	0.768666
CA5B	0.113276	0.617849	1							CA5B	0.182693	0.417649	1		HLA-DQB1	0.231329	0.040429	0.178365		MIER1	0.415441	1.34063e-08	1.18933e-07
CA6	-0.392753	0.3846	1							CA6	-0.37414	0.405037	1		GPR35	0.23129	0.451692	0.704396		ST3GAL5	0.415394	2.02415e-09	1.97901e-08
CA7	-0.312971	0.958432	1							CA7	0.522684	0.930625	1		CA13	0.231211	0.375346	0.6436		TOR4A	0.415074	3.34329e-08	2.83708e-07
CA8	-0.32948	0.527979	1							CA8	0.186703	0.720576	1		GTF2H2	0.231191	0.337955	0.608478		DHX8	0.414956	1.01499e-10	1.15712e-09
CA9	0	1	1							CA9	0	1	1		PDIA5	0.231078	0.395838	0.660201		FAM120A	0.414837	3.41818e-20	8.22388e-19
CAAP1	0.0635773	0.831822	1							CAAP1	0.0391862	0.89542	1		APH1A	0.231005	0.0271209	0.137126		EFHD2	0.414719	3.80645e-19	8.65923e-18
CAB39	0.0140996	0.941152	1							CAB39	0.226358	0.219285	1		ATP7A	0.23096	0.00771829	0.0579431		ACTR3	0.414505	8.69174e-15	1.45393e-13
CAB39L	-0.410912	0.38925	1							CAB39L	-0.493425	0.292956	1		C19orf38	0.230954	0.0950436	0.305536		CHAC1	0.414375	0.544448	0.678058
CABCOCO1	-0.423575	0.929403	1							CABCOCO1	-2.10972	0.655375	1		ABTB2	0.23048	0.375681	0.6436		SERHL2	0.414355	0.341405	0.484541
CABIN1	-0.131874	0.549057	1							CABIN1	-0.181716	0.405941	1		SP1	0.230261	0.00804788	0.0594225		MBD6	0.414029	6.9268e-07	4.90618e-06
CABLES1	0.166647	0.917388	1							CABLES1	1.49382	0.339168	1		WBP1L	0.23025	0.0480986	0.199199		NRROS	0.413937	1.02715e-07	8.18507e-07
CABLES2	0.941778	0.048014	1							CABLES2	0.322279	0.507572	1		PDK1	0.230212	0.00775759	0.0580539		AKAP13	0.413911	2.30912e-08	1.99095e-07
CABP1	0.543538	0.921586	1							CABP1	-0.248147	0.964051	1		SCYL2	0.230164	0.00244186	0.0250544		CHRNB1	0.413829	4.83965e-05	0.000241212
CABP4	-0.74563	0.640801	1							CABP4	-2.561	0.104829	1		CHMP3	0.229976	0.0185567	0.105779		ACP3	0.413778	9.69529e-10	9.90408e-09
CABP5	0.348915	0.781892	1							CABP5	0.7945	0.515581	1		MRPL28	0.229879	0.0918554	0.301042		NCF4	0.413641	1.70883e-14	2.79301e-13
CABP7	-0.0026761	0.998814	1							CABP7	1.4311	0.424654	1		LCP2	0.229613	0.010048	0.0698748		ETS2	0.412851	1.31632e-13	1.99331e-12
CABYR	-0.486041	0.666709	1							CABYR	-2.07375	0.0633745	1		TMEM170B	0.229612	0.0314799	0.151274		CHMP2A	0.412672	2.25831e-13	3.35555e-12
CACFD1	0.795816	0.123639	1							CACFD1	0.0952096	0.856718	1		DEDD2	0.229562	0.0199058	0.110646		KIF5B	0.412228	6.86549e-08	5.61983e-07
CACHD1	-0.0848907	0.88631	1							CACHD1	0.315683	0.590051	1		VEPH1	0.229387	0.434577	0.690566		GMIP	0.412092	1.53571e-13	2.31369e-12
CACNA1A	0.38433	0.649768	1							CACNA1A	-0.116842	0.890548	1		PTAFR	0.229266	0.00787588	0.0585808		ENSG00000284526	0.412002	1.22383e-07	9.62483e-07
CACNA1B	-0.0753557	0.98998	1							CACNA1B	0.26131	0.965258	1		FDX1	0.229219	0.212958	0.479936		RSPH3	0.411977	5.33371e-07	3.84851e-06
CACNA1C	-0.263069	0.668329	1							CACNA1C	-0.359949	0.555729	1		REEP3	0.229165	0.0942146	0.304555		TET3	0.411792	1.81959e-07	1.39242e-06
CACNA1D	-0.106973	0.80939	1							CACNA1D	-0.0280761	0.948892	1		CATSPERB	0.228875	0.532401	0.758874		ACTB	0.411675	1.75889e-06	1.16359e-05
CACNA1E	-0.861452	0.0811799	1							CACNA1E	0.155	0.760553	1		FZD1	0.228866	0.465863	0.713849		LAMA3	0.411585	0.648807	0.764766
CACNA1F	0.947788	0.572778	1							CACNA1F	0.264299	0.874406	1		LIX1	0.228851	0.241316	0.514433		TMTC2	0.411207	7.01181e-08	5.73336e-07
CACNA1H	0.196765	0.912619	1							CACNA1H	0.903218	0.610267	1		MRPL41	0.228584	0.438639	0.692601		PDLIM5	0.411143	6.74042e-11	7.82065e-10
CACNA1I	0.635867	0.382838	1							CACNA1I	-0.663252	0.354341	1		PACSIN2	0.22854	0.00717269	0.0549987		MTPN	0.410859	6.16406e-11	7.19077e-10
CACNA1S	0	1	1							CACNA1S	0	1	1		PEX13	0.228508	0.0871019	0.292001		LGALS8	0.410692	3.22811e-07	2.39472e-06
CACNA2D1	0.0779467	0.989643	1							CACNA2D1	0.911315	0.879334	1		PHKB	0.228474	0.00587858	0.0479922		GABARAP	0.410646	1.18864e-08	1.06075e-07
CACNA2D2	-0.175197	0.763603	1							CACNA2D2	0.295047	0.607638	1		HACD4	0.228421	0.0141838	0.0880171		BEST1	0.410156	4.57162e-10	4.87197e-09
CACNA2D3	-0.128104	0.799588	1							CACNA2D3	-0.088138	0.8605	1		GSDME	0.228399	0.333461	0.604233		CREG1	0.409949	8.07949e-05	0.000380374
CACNA2D4	0.663137	0.126802	1							CACNA2D4	-0.0976533	0.82471	1		CEP76	0.228391	0.275673	0.551383		AGO4	0.409634	1.96446e-09	1.92315e-08
CACNB1	-0.454362	0.541875	1							CACNB1	-0.280929	0.706161	1		ATG16L2	0.228366	0.0424824	0.183573		GPR35	0.409533	1.70383e-05	9.34372e-05
CACNB2	-0.27218	0.430093	1							CACNB2	-0.231456	0.501207	1		SDE2	0.228041	0.0886072	0.294524		RGS19	0.409208	1.68835e-16	3.21363e-15
CACNB3	-0.768812	0.428988	1							CACNB3	1.18071	0.213977	1		RAP1A	0.227974	0.00386424	0.035175		CYP26C1	0.409008	0.0226256	0.0548743
CACNB4	0.103126	0.760446	1							CACNB4	0.10148	0.762881	1		ARID3A	0.22797	0.0987684	0.311993		TSC22D4	0.408121	2.4298e-10	2.67474e-09
CACNG1	1.19292	0.617954	1							CACNG1	-0.625639	0.792769	1		PPTC7	0.227968	0.0272474	0.13752		GPR162	0.408103	2.23715e-07	1.69556e-06
CACNG4	0.839888	0.814986	1							CACNG4	0.0582692	0.986916	1		SDHAF2	0.227952	0.191257	0.45173		SLC25A24	0.40801	9.09468e-08	7.30538e-07
CACNG6	-0.457218	0.592695	1							CACNG6	-0.340583	0.679422	1		TAF1B	0.22795	0.122728	0.354181		SEC14L5	0.407615	0.067883	0.137084
CACNG8	0.834583	0.370397	1							CACNG8	0.72219	0.437547	1		MPDU1	0.227728	0.198523	0.4615		ARPC3	0.407589	3.81234e-06	2.36396e-05
CACTIN	0.618736	0.0826956	1							CACTIN	0.278447	0.454607	1		C5AR1	0.227595	0.131755	0.367891		RAB3GAP1	0.407453	7.79589e-11	8.9829e-10
CACUL1	0.104964	0.539162	1							CACUL1	0.056872	0.741083	1		NIT1	0.227547	0.183855	0.441652		TPP1	0.40705	6.31702e-05	0.000305137
CACYBP	-0.123323	0.599102	1							CACYBP	-0.0169026	0.942858	1		SMG7	0.227359	0.0386881	0.172969		CBWD1	0.406877	2.81791e-09	2.72495e-08
CAD	0.0488344	0.8883	1							CAD	-0.014583	0.966329	1		FIG4	0.227066	0.0256084	0.13171		TET2	0.406867	1.08033e-13	1.65259e-12
CADM1	0.252533	0.848622	1							CADM1	-0.0943978	0.942822	1		RMC1	0.227038	0.0254949	0.131302		CDKL4	0.406807	0.589082	0.714588
CADM2	-1.09813	0.483506	1							CADM2	-1.32336	0.400986	1		NCAPD2	0.227005	0.108826	0.33132		SSH2	0.406262	1.40555e-06	9.45224e-06
CADM4	-0.0881057	0.905408	1							CADM4	0.61473	0.401798	1		SYNJ2	0.226953	0.106904	0.327578		REM2	0.406007	1.84001e-06	1.21086e-05
CADPS	-0.0380287	0.994938	1							CADPS	0.332432	0.955744	1		NFKBIA	0.226805	0.0321865	0.153219		NRIP1	0.405955	1.00327e-05	5.74931e-05
CADPS2	0	1	1							CADPS2	0	1	1		LRR1	0.226793	0.28136	0.556157		CETP	0.405646	0.180789	0.298805
CAGE1	-0.774555	0.677452	1							CAGE1	0.465806	0.801093	1		CERT1	0.226547	0.00451619	0.0394203		OAZ2	0.405604	3.01754e-16	5.64306e-15
CALB1	0.253922	0.506388	1							CALB1	-0.312105	0.411451	1		RNF39	0.226416	0.533224	0.759348		LRFN1	0.405489	6.75891e-08	5.53863e-07
CALCA	0.23505	0.957614	1							CALCA	-1.7202	0.693922	1		HGF	0.226322	0.159725	0.41		SEL1L	0.405287	2.34944e-09	2.28663e-08
CALCB	1.59257	0.308653	1							CALCB	-0.94745	0.534463	1		ZYG11B	0.226289	0.0193124	0.108785		PPP1R11	0.405085	6.62343e-15	1.12032e-13
CALCOCO1	0.287942	0.125283	1							CALCOCO1	-0.119273	0.541241	1		VPS8	0.226242	0.00346217	0.0323592		TFE3	0.404727	2.22966e-11	2.72525e-10
CALCOCO2	0.362023	0.127347	1							CALCOCO2	-0.191898	0.438077	1		CEP68	0.226044	0.042449	0.183498		NRP2	0.404706	0.0137334	0.0357221
CALCR	0	1	1							CALCR	0	1	1		CPVL	0.225929	0.105467	0.325193		CDC73	0.404473	8.47149e-10	8.73104e-09
CALCRL	0.68218	0.204581	1							CALCRL	0.248341	0.646248	1		STX17	0.225916	0.0153864	0.0931882		RAD54L	0.404426	0.224345	0.353577
CALD1	0.132465	0.796627	1							CALD1	0.409326	0.413898	1		MED28	0.225737	0.0124135	0.0803815		HYAL2	0.404358	0.000406222	0.00161426
CALHM1	0.00362106	0.998931	1							CALHM1	-1.20472	0.652613	1		MED25	0.225578	0.0605027	0.2308		CAMKK2	0.404227	6.39807e-12	8.25817e-11
CALHM2	0.0607399	0.867971	1							CALHM2	0.253111	0.48356	1		SFR1	0.225414	0.496535	0.734486		REEP3	0.40415	5.03256e-07	3.64873e-06
CALHM5	-0.617013	0.593182	1							CALHM5	-0.234062	0.838696	1		DUSP22	0.225365	0.0293591	0.144831		PTGIR	0.403967	0.000253832	0.0010629
CALHM6	-0.0814383	0.940514	1							CALHM6	-1.27798	0.231557	1		AAMDC	0.225192	0.459175	0.709096		CRYBG1	0.403666	1.01161e-12	1.41503e-11
CALM1	0.032106	0.834516	1							CALM1	0.256105	0.0664653	1		HDAC4	0.225184	0.0333028	0.157185		CUEDC1	0.40323	2.18714e-09	2.1342e-08
CALM2	-0.0831649	0.621358	1							CALM2	-0.043902	0.79579	1		PLLP	0.225145	0.427868	0.685506		MAP1LC3A	0.402909	0.000103087	0.000473608
CALM3	0.402742	0.100388	1							CALM3	0.0725933	0.780184	1		ST3GAL3	0.225084	0.288603	0.563704		PPP4R1	0.402497	1.04625e-11	1.31873e-10
CALML3	0.514172	0.931765	1							CALML3	-0.302535	0.959823	1		TMEM62	0.225073	0.137222	0.377128		PTPRE	0.402305	6.61553e-21	1.66909e-19
CALML4	1.19319	0.421039	1							CALML4	1.06315	0.466589	1		DIAPH2	0.225061	0.0349795	0.161319		ACTR2	0.40229	2.6684e-13	3.92995e-12
CALML6	-1.19238	0.842475	1							CALML6	-0.336907	0.955244	1		TSPAN14	0.224977	0.0895684	0.296715		OR56B1	0.402287	0.219926	0.348585
CALN1	1.54585	0.796525	1							CALN1	-1.51734	0.800115	1		SNX2	0.224807	0.00805914	0.0594573		HIC1	0.401766	0.0202173	0.049829
CALR	0.573289	0.19705	1							CALR	0.249043	0.593656	1		TESK2	0.22425	0.175095	0.430574		MED13L	0.401653	4.45892e-11	5.3129e-10
CALR3	0	1	1							CALR3	0	1	1		C4orf33	0.2241	0.126615	0.360004		ZNRF2	0.401545	6.48158e-07	4.62351e-06
CALU	-0.132046	0.608114	1							CALU	-0.0290657	0.910288	1		KANSL1	0.224086	0.0144404	0.0889804		CARD9	0.401475	2.48665e-08	2.13423e-07
CALY	0.0672566	0.991058	1							CALY	0.116648	0.984488	1		SLC39A11	0.22405	0.168572	0.421527		ZSWIM6	0.401402	2.73206e-15	4.76036e-14
CAMK1	0.531503	0.289016	1							CAMK1	0.514832	0.300844	1		CMTM3	0.22405	0.101319	0.317665		RRAS	0.401387	6.85961e-05	0.000328287
CAMK1D	0.104285	0.646598	1							CAMK1D	-0.0755418	0.739825	1		SLC15A3	0.223939	0.0988695	0.312225		SERPINC1	0.401383	0.542721	0.676467
CAMK1G	0	1	1							CAMK1G	0	1	1		HLA-DRA	0.223903	0.0472985	0.19682		SDE2	0.401322	5.17543e-11	6.10168e-10
CAMK2D	0.0149523	0.938448	1							CAMK2D	-0.272577	0.138304	1		HCLS1	0.223876	0.0278119	0.139749		TSEN34	0.400908	6.15588e-12	7.95924e-11
CAMK2G	0.0928041	0.619479	1							CAMK2G	-0.0465962	0.803004	1		LRRFIP2	0.22372	0.022918	0.122072		OR2T10	0.400688	0.346945	0.49032
CAMK2N1	1.85906	0.565641	1							CAMK2N1	1.18694	0.711616	1		ARPIN	0.223674	0.299673	0.574458		SART1	0.400103	2.54164e-08	2.18019e-07
CAMK2N2	0	1	1							CAMK2N2	0	1	1		WDR25	0.22367	0.28541	0.560416		UHRF1BP1L	0.399697	3.71798e-11	4.45831e-10
CAMK4	-0.062469	0.761566	1							CAMK4	0.120302	0.557676	1		MAP3K11	0.223568	0.0350488	0.161522		ITGB2	0.399313	9.43428e-07	6.5556e-06
CAMKK1	-0.400969	0.310342	1							CAMKK1	0.407361	0.297998	1		RAB5A	0.223484	0.039765	0.176408		CELF3	0.399309	0.529007	0.664385
CAMKK2	0.119225	0.520447	1							CAMKK2	-0.0293361	0.875512	1		B2M	0.223264	0.0411052	0.180507		HLA-DMA	0.399195	2.64324e-09	2.56263e-08
CAMKMT	0.127647	0.729164	1							CAMKMT	-0.122935	0.73612	1		KIN	0.223145	0.068843	0.25041		SATB2	0.399075	0.056769	0.118101
CAMLG	0.192406	0.514649	1							CAMLG	0.201413	0.49286	1		MRPL16	0.223064	0.0570368	0.221895		ZNF804A	0.398998	0.0390813	0.086321
CAMP	-0.042093	0.94227	1							CAMP	1.05381	0.0556252	1		SOAT1	0.222761	0.0129375	0.0825844		RET	0.398956	0.267104	0.404323
CAMSAP1	-0.17849	0.474967	1							CAMSAP1	-0.333672	0.16945	1		HSPB11	0.222567	0.151491	0.396756		RAPGEFL1	0.398804	2.05972e-05	0.00011105
CAMSAP2	0.138261	0.678329	1							CAMSAP2	-0.155601	0.637986	1		PCK2	0.222356	0.243812	0.516569		SRGAP1	0.398715	0.173026	0.288167
CAMSAP3	0.713534	0.791435	1							CAMSAP3	-0.959444	0.722107	1		UNC5A	0.222293	0.363244	0.63114		SLC25A27	0.398636	0.201488	0.325747
CAMTA1	0.275583	0.414965	1							CAMTA1	-0.219082	0.516071	1		PRPF3	0.222082	0.0416141	0.181628		SEMA4B	0.398552	4.14403e-08	3.49097e-07
CAMTA2	0.246423	0.556131	1							CAMTA2	0.258634	0.532891	1		ATL1	0.221855	0.461615	0.710685		CCDC88B	0.398412	6.76894e-06	4.02629e-05
CAND1	-0.17994	0.312101	1							CAND1	0.169962	0.341085	1		FAM120AOS	0.221834	0.0219624	0.118539		GNAI2	0.398411	1.941e-14	3.16904e-13
CAND2	-0.514117	0.604974	1							CAND2	1.02609	0.295401	1		CYLD	0.221669	0.00622509	0.0499238		CXCL2	0.397918	0.396782	0.541417
CANT1	-0.196392	0.386486	1							CANT1	-0.0142439	0.950822	1		POLE4	0.22154	0.291338	0.566318		GHRL	0.397687	2.2962e-07	1.73507e-06
CANX	-0.0291922	0.870318	1							CANX	-0.0237821	0.894557	1		RAPGEF2	0.221214	0.0127778	0.0819056		CTSO	0.397385	2.27187e-07	1.71842e-06
CAP1	0.240557	0.350215	1							CAP1	0.354873	0.161109	1		SNX16	0.221169	0.175731	0.431201		SLC2A12	0.397374	0.375899	0.520574
CAP2	-0.300891	0.960035	1							CAP2	-0.268583	0.964323	1		ATP6V1C1	0.221144	0.033417	0.157331		TATDN3	0.396862	2.45328e-08	2.108e-07
CAPG	0.320841	0.294874	1							CAPG	-0.149881	0.631989	1		NMNAT1	0.221049	0.172402	0.426338		YIPF1	0.396823	6.76768e-14	1.05021e-12
CAPN1	-0.109714	0.656164	1							CAPN1	0.357629	0.133598	1		NCOA3	0.221005	0.00707179	0.0543719		CD74	0.39635	1.22314e-11	1.53014e-10
CAPN10	0.205812	0.469519	1							CAPN10	0.0919205	0.748121	1		SAR1B	0.220879	0.0906101	0.298685		SLC15A4	0.396325	1.11483e-13	1.70363e-12
CAPN11	-1.39486	0.561946	1							CAPN11	0.847582	0.726627	1		PSMD5	0.220568	0.097543	0.310174		NLGN3	0.396321	0.000672719	0.00253145
CAPN12	-1.0278	0.311011	1							CAPN12	1.03694	0.30295	1		CKAP4	0.220551	0.0595654	0.228676		CRYBG2	0.39625	0.0732647	0.145629
CAPN13	-0.580474	0.899004	1							CAPN13	-1.15738	0.798788	1		ALOX5	0.220536	0.0101663	0.0703097		MAP3K13	0.396116	0.000146027	0.000646206
CAPN14	-0.305735	0.765354	1							CAPN14	-1.28334	0.204	1		RXRA	0.220477	0.010188	0.0704168		MIPOL1	0.396011	0.48498	0.626133
CAPN15	-0.138944	0.756761	1							CAPN15	0.214719	0.632072	1		ENPP2	0.220453	0.388426	0.652519		BTN3A2	0.395947	3.98073e-12	5.24611e-11
CAPN2	-0.0687102	0.714562	1							CAPN2	0.0518164	0.783664	1		KPTN	0.22039	0.514264	0.744801		NBR1	0.395907	4.84405e-14	7.65126e-13
CAPN3	-0.260451	0.711718	1							CAPN3	-1.31363	0.0519925	1		CDC73	0.220357	0.0120938	0.0792134		MSL3	0.395611	1.91924e-08	1.66915e-07
CAPN5	0.0425986	0.943079	1							CAPN5	-0.585511	0.315191	1		TMPPE	0.220281	0.213588	0.480348		G6PD	0.395539	2.86703e-07	2.14486e-06
CAPN7	0.0302469	0.854671	1							CAPN7	-0.153087	0.342648	1		CASP9	0.220243	0.162497	0.413747		SLC25A44	0.395377	5.38832e-19	1.20392e-17
CAPN8	-1.72757	0.679676	1							CAPN8	-0.322833	0.938696	1		LATS1	0.220167	0.04012	0.177484		GALC	0.395023	2.70444e-08	2.31192e-07
CAPNS1	0.160547	0.544828	1							CAPNS1	0.0149726	0.955372	1		IDH1	0.220163	0.0580091	0.224294		TMEM89	0.394902	0.751295	0.842008
CAPNS2	0.598794	0.202177	1							CAPNS2	-0.56587	0.222856	1		CHUK	0.219845	0.0202975	0.112001		PSMA5	0.394659	3.88597e-09	3.682e-08
CAPRIN1	0.0925247	0.541526	1							CAPRIN1	-0.170048	0.249092	1		ENSG00000262633	0.219755	0.475629	0.7208		TMEM33	0.394647	7.19443e-09	6.59248e-08
CAPRIN2	-0.0777536	0.726215	1							CAPRIN2	-0.112764	0.610296	1		BCAS3	0.2196	0.051144	0.206908		AKR1A1	0.394452	5.41818e-07	3.90197e-06
CAPS	0.142583	0.823433	1							CAPS	0.496261	0.429519	1		YPEL3	0.219524	0.0470192	0.196233		MED12	0.394252	1.70165e-05	9.34073e-05
CAPS2	0.242111	0.659727	1							CAPS2	0.0596383	0.912678	1		ENSG00000283208	0.219417	0.117578	0.346		SIGLEC9	0.394235	9.59634e-08	7.69191e-07
CAPZA1	-0.191688	0.295142	1							CAPZA1	0.0981243	0.601147	1		LONRF3	0.219393	0.336414	0.607075		ORM1	0.394148	0.0975524	0.183225
CAPZA2	-0.113573	0.552692	1							CAPZA2	-0.0166893	0.931306	1		MEGF11	0.219124	0.0863268	0.290123		IQGAP3	0.393926	0.328031	0.470983
CAPZB	0.0129345	0.962579	1							CAPZB	0.441328	0.0920483	1		SLC10A1	0.219105	0.175302	0.430801		ZYX	0.393873	2.46041e-05	0.000130317
CARD10	0	1	1							CARD10	0	1	1		FBLN7	0.219	0.481656	0.72321		MARK2	0.39375	1.14206e-07	9.0433e-07
CARD11	-0.0014983	0.995555	1							CARD11	0.0279151	0.917392	1		NEBL	0.218902	0.562963	0.781523		FNDC7	0.393596	0.505673	0.644057
CARD14	-0.174467	0.819119	1							CARD14	-0.850512	0.255629	1		SMARCD3	0.218871	0.180946	0.437568		CFAP73	0.393593	0.501303	0.640722
CARD16	0.118284	0.719221	1							CARD16	0.161172	0.625859	1		MINDY1	0.218863	0.0476756	0.198027		TMEM249	0.393554	0.583548	0.71051
CARD17	0.180261	0.808371	1							CARD17	0.905481	0.229908	1		PDE12	0.218257	0.0810097	0.278181		MVB12A	0.393538	1.71168e-06	1.13386e-05
CARD19	0.396959	0.117691	1							CARD19	0.106764	0.684685	1		COA1	0.218122	0.00804782	0.0594225		C10orf105	0.393477	0.000976947	0.00354489
CARD6	0.143219	0.680268	1							CARD6	0.349344	0.309804	1		TRIP12	0.218031	0.0125965	0.0812763		ANXA8	0.393258	0.687541	0.795388
CARD8	0.0989908	0.559851	1							CARD8	-0.0569798	0.739085	1		WASHC2A	0.21784	0.0535185	0.212698		BROX	0.393131	1.48971e-15	2.65727e-14
CARD9	0.339374	0.313607	1							CARD9	-0.399202	0.236695	1		IST1	0.217834	0.00387795	0.0352304		CREBBP	0.393044	4.9176e-05	0.000244692
CARF	-0.39402	0.179895	1							CARF	-0.144279	0.632319	1		OLFML1	0.217828	0.493165	0.731981		KMO	0.392053	3.1577e-06	1.99004e-05
CARHSP1	-0.0759902	0.771792	1							CARHSP1	-0.0428453	0.869416	1		PLN	0.217817	0.258927	0.531426		C19orf84	0.391987	0.704091	0.808104
CARM1	0.6697	0.0636309	1							CARM1	0.0822761	0.829484	1		LAMP1	0.217491	0.0490121	0.201596		RCN1	0.391986	0.00139983	0.00489746
CARMIL1	-0.103964	0.721593	1							CARMIL1	0.0828485	0.775164	1		COPG1	0.217265	0.0159888	0.0952479		RPS6KA4	0.391945	6.79353e-13	9.6336e-12
CARMIL2	-0.158661	0.693234	1							CARMIL2	0.444822	0.261747	1		TACC1	0.217011	0.00279186	0.0277401		ARHGAP25	0.391729	8.46762e-19	1.86697e-17
CARMIL3	-1.32955	0.241077	1							CARMIL3	-0.535828	0.626347	1		TEFM	0.216956	0.302659	0.577744		S100A6	0.391465	8.92003e-07	6.21838e-06
CARNMT1	-0.149684	0.565477	1							CARNMT1	-0.271211	0.288397	1		ANKRD44	0.216905	0.00307886	0.0297056		STK40	0.391345	1.48115e-13	2.23391e-12
CARNS1	0.151286	0.790253	1							CARNS1	-0.711125	0.204583	1		HERC4	0.216887	0.00517108	0.0437651		CLASRP	0.391336	7.21747e-10	7.50547e-09
CARS1	0.173273	0.386778	1							CARS1	0.0215783	0.91551	1		CREB3	0.216879	0.235623	0.507372		ASAP2	0.391186	3.05282e-05	0.000158458
CARS2	0.0470335	0.836032	1							CARS2	-0.167816	0.456029	1		SLC11A1	0.216878	0.0330634	0.156315		LONRF1	0.391093	5.22252e-07	3.7719e-06
CASC3	0.257966	0.255307	1							CASC3	0.0379477	0.871261	1		GK3P	0.216861	0.43015	0.687029		MAP6D1	0.391071	0.272378	0.410272
CASD1	-0.120565	0.58281	1							CASD1	0.255318	0.235408	1		ANAPC15	0.216855	0.544771	0.767642		RIPOR2	0.390931	3.10327e-10	3.37411e-09
CASK	-0.420964	0.0703921	1							CASK	-0.250834	0.298001	1		TAPBPL	0.216844	0.0771758	0.269679		CRACDL	0.39081	0.00749469	0.0212477
CASKIN1	-0.290403	0.953034	1							CASKIN1	-0.287739	0.953209	1		AGTRAP	0.216778	0.0929871	0.302887		CLEC9A	0.390565	0.0299383	0.0693334
CASKIN2	1.90508	0.716427	1							CASKIN2	-0.187601	0.971382	1		SRPK1	0.216729	0.103135	0.320788		SRPK1	0.390272	1.86528e-08	1.62598e-07
CASP1	0.0287505	0.908928	1							CASP1	0.0527216	0.834621	1		SLC33A1	0.216626	0.126211	0.359539		SLC22A16	0.390219	0.0270715	0.0637347
CASP10	0.160531	0.426187	1							CASP10	-0.0523402	0.797218	1		NPIPB4	0.216495	0.472314	0.718211		LPGAT1	0.390114	1.92501e-07	1.46936e-06
CASP2	-0.173275	0.530535	1							CASP2	-0.0313515	0.910384	1		USP9X	0.216346	0.00968476	0.0680991		SGCA	0.390012	0.28752	0.427007
CASP3	-0.0238988	0.924166	1							CASP3	0.279919	0.251067	1		TTC32	0.216254	0.128216	0.362335		CPQ	0.389643	1.42202e-08	1.25634e-07
CASP4	0.0589036	0.798041	1							CASP4	-0.152492	0.506394	1		MYO5A	0.216072	0.00515936	0.0437236		PARP8	0.38915	3.07614e-12	4.08621e-11
CASP5	0.279256	0.497038	1							CASP5	-0.575598	0.154392	1		ZNF844	0.215909	0.43773	0.692245		STK38L	0.388722	8.33472e-07	5.82384e-06
CASP6	-0.0860314	0.821753	1							CASP6	-0.0293586	0.938637	1		TMEM40	0.215793	0.468204	0.715891		PARP3	0.388381	0.00218281	0.00722336
CASP7	0.0727689	0.813581	1							CASP7	-0.206066	0.501089	1		RBPJ	0.215757	0.0238589	0.125378		PARD3	0.388289	0.0013206	0.00464838
CASP8	0.0742395	0.700219	1							CASP8	-0.204558	0.278146	1		RSBN1L	0.215643	0.0085876	0.0623933		NHS	0.387949	0.000452135	0.00177097
CASP8AP2	-0.120977	0.573785	1							CASP8AP2	0.493932	0.00927826	1		RARA	0.215493	0.0944193	0.304783		ENSG00000258674	0.387852	0.333086	0.476335
CASP9	0.159806	0.624453	1							CASP9	-0.00467478	0.988577	1		UBE3D	0.21535	0.204931	0.469958		PPTC7	0.387788	3.03155e-15	5.26391e-14
CASQ1	-0.415537	0.928359	1							CASQ1	-0.269987	0.953082	1		ITGAX	0.215325	0.103056	0.320788		PICALM	0.387751	7.49389e-10	7.77142e-09
CASR	0.438676	0.893583	1							CASR	0.212231	0.948005	1		DOP1B	0.215268	0.106041	0.325811		NR4A1	0.387391	0.017189	0.0434917
CASS4	0.127404	0.631736	1							CASS4	0.0912866	0.732221	1		NOL10	0.215093	0.0974276	0.309999		CNTLN	0.387305	9.77638e-06	5.61526e-05
CAST	0.0304963	0.836916	1							CAST	-0.0695247	0.637398	1		HSBP1	0.214994	0.0970748	0.309397		RASSF4	0.38722	1.36068e-08	1.20498e-07
CASTOR1	-2.0418	0.110056	1							CASTOR1	1.52849	0.214433	1		FAM76A	0.214985	0.228962	0.499153		NEFH	0.386981	0.328028	0.470983
CASTOR2	0.381015	0.764619	1							CASTOR2	0.750389	0.550948	1		SLC1A4	0.214978	0.23333	0.504846		SPART	0.386336	7.23077e-06	4.27394e-05
CASTOR3	0.260924	0.480555	1							CASTOR3	0.0363175	0.921742	1		MXD3	0.214962	0.164053	0.416216		ST3GAL2	0.386202	1.06541e-06	7.31866e-06
CASZ1	0.414985	0.454196	1							CASZ1	1.17496	0.0277404	1		RAB27A	0.214903	0.0343772	0.159799		BRWD3	0.386033	2.36817e-10	2.61455e-09
[truncated: 14,860 more rows]

## Sheet: Figure S5
ID	Description	NES	group	cohort	p.adjust
M7.2	M7.2_enriched in NK cells (I)	-2.45844	NK cells	UK	0.00310796
M7.2	M7.2_enriched in NK cells (I)	-2.12275	NK cells	NL	0.00444208
S1	S1_NK cell surface signature	-1.94281	NK cells	NL	0.00463354
M61.0	M61.0_enriched in NK cells (II)	-1.92745	NK cells	NL	0.00444208
M4.12	M4.12_C-MYC transcriptional network	-1.84574	Undefined	NL	0.00712251
M61.2	M61.2_enriched in NK cells (receptor activation)	-1.80942	NK cells	UK	0.0244014
M61.0	M61.0_enriched in NK cells (II)	-1.76941	NK cells	UK	0.0262012
M17.2	M17.2_Hox cluster III	-1.76129	Undefined	NL	0.0093577
M61.2	M61.2_enriched in NK cells (receptor activation)	-1.74378	NK cells	NL	0.0169653
M157	M157_enriched in NK cells (III)	-1.71294	NK cells	UK	0.0443004
M10.0	M10.0_E2F1 targets (Q3)	-1.67136	Undefined	UK	0.0398045
M51	M51_cell adhesion	1.60331	Migration	UK	0.046563
M0	M0_targets of FOSL1/2	1.64547	Undefined	UK	0.046563
M113	M113_golgi membrane (I)	1.64997	Undefined	UK	0.0452374
M173	M173_erythrocyte differentiation	1.68807	Undefined	UK	0.0332077
M132	M132_recruitment of neutrophils	1.70303	Neutrophils	UK	0.0244014
M209	M209_lysosome	1.71317	Undefined	UK	0.0244014
M139	M139_lysosomal/endosomal proteins	1.71339	Undefined	UK	0.0225817
M82	M82_signal transduction, plasma membrane	1.72433	Undefined	UK	0.0233492
M2.1	M2.1_extracellular matrix (II)	1.72461	Undefined	UK	0.0111841
M3	M3_regulation of signal transduction	1.7328	Undefined	NL	0.0197237
M56	M56_suppression of MAPK signaling	1.73632	Signal Transduction	UK	0.0193712
M11.1	M11.1_blood coagulation	1.76312	Undefined	UK	0.0151963
M155	M155_G protein coupled receptors cluster	1.7699	Undefined	NL	0.0382703
M87	M87_transmembrane transport (I)	1.77014	Undefined	UK	0.0138984
M139	M139_lysosomal/endosomal proteins	1.80909	Undefined	NL	0.0327835
M11.1	M11.1_blood coagulation	1.81943	Undefined	NL	0.0234385
M85	M85_platelet activation and degranulation	1.84463	Undefined	UK	0.00564543
M209	M209_lysosome	1.84622	Undefined	NL	0.025396
M113	M113_golgi membrane (I)	1.85338	Undefined	NL	0.025396
M4.13	M4.13_cell junction (GO)	1.85674	Undefined	UK	0.00564543
M27.1	M27.1_chemokine cluster (II)	1.89895	Undefined	UK	0.0036935
M87	M87_transmembrane transport (I)	1.91015	Undefined	NL	0.00887311
M3	M3_regulation of signal transduction	1.96262	Undefined	UK	0.00189432
M56	M56_suppression of MAPK signaling	1.96818	Signal Transduction	NL	0.00842413
M27.0	M27.0_chemokine cluster (I)	1.98847	Undefined	UK	0.00189432
M132	M132_recruitment of neutrophils	2.01533	Neutrophils	NL	0.00444208
M4.0	M4.0_cell cycle and transcription	2.06735	Cell cycle	UK	0.00189432
M4.0	M4.0_cell cycle and transcription	2.07614	Cell cycle	NL	0.00842413
M4.13	M4.13_cell junction (GO)	2.08214	Undefined	NL	0.00444208
M37.1	M37.1_enriched in neutrophils (I)	2.15832	Neutrophils	UK	0.00189432
M4.3	M4.3_myeloid cell enriched receptors and transporters	2.20101	Undefined	UK	0.00189432
M4.3	M4.3_myeloid cell enriched receptors and transporters	2.53569	Undefined	NL	0.00444208
M37.1	M37.1_enriched in neutrophils (I)	2.88507	Neutrophils	NL	0.00444208

[truncated: 27 more sheets: Figure 3, Figure S7, Figure S8, Figure S9A-C, Figure 4A, Figure4CDE, Figure S10C, FigureS10D, Figure S10E, Figure S11B, Figure S11C, Figure S12BC, Figure 5B, Figure5C, Figure 5D, Figure 5E, Figure 5F-G, Figure S13DE, Figure 6B, Figure 6C …]
